# Supplementary material for: Phenotypic and transcriptomic responses of two Nilaparvata lugens populations to the Mudgo rice containing Bph1
Source: Sci Rep. 2019 Oct 1;9:14049. doi: 10.1038/s41598-019-50632-z (PMC6773769; doi:10.1038/s41598-019-50632-z)
Supplement: Supplementary file 2 — Supplementary Table S1 [file 41598_2019_50632_MOESM2_ESM.xlsx]

## Sheet: Sheet1
Supporting Information
Phenotypic and transcriptomic responses of two Nilaparvata lugens populations to the Mudgo rice containing Bph1
Pin-Jun Wan#*, Ruo-Nan Zhou#, Satyabrata Nanda, Jia-Chun He, San-Yue Yuan, Wei-Xia Wang, Feng-Xiang Lai, Qiang Fu*
State Key Laboratory of Rice Biology, China National Rice Research Institute, Hangzhou 310006, China
#These authors contributed equally to this work.
*Correspondence and requests for materials should be addressed to P.-J.W. (email: wanpinjun@caas.cn) or Q. F. (email: fuqiang@ caas.cn)
Table S1. List of differentially expressed genes in the TN1-BPHs and Mudgo-BPHs feeding on Mudgo rice.
gene	function	baseMean	lfcSE	stat	log2fc	pvalue	padj	significant	A_Mudgo_BPH.M_1	A_Mudgo_BPH.M_2	B_TN1_BPH.M_1	B_TN1_BPH.M_2	M1_FPKM	M2_FPKM	T1_FPKM	T2_FPKM
NLU015913.1	PREDICTED: uncharacterized protein LOC107167458 [Diuraphis noxia]	323.063	4.78493	-5.26669	-25.2007	3.52e-10	1.39e-07	Down	1292.25	0	0	0	93.0416	0	0	0
NLU014287.2	PREDICTED: probable splicing factor, arginine/serine-rich 7 [Halyomorpha halys]	537.338	0.245608	-0.428514	-12.5246	8.26e-05	9.09e-05	Down	583.17	530.423	529.928	505.83	13.081	9.65223	0	0
NLU008431.1	PREDICTED: cuticle protein 7-like [Halyomorpha halys]	305.072	3.55838	-3.3174	-11.8046	1.48e-05	0.000908595	Down	41.4183	1178.87	0	0	4.2128	99.2982	0	0
NLU013891.1	PREDICTED: arylsulfatase B [Acyrthosiphon pisum]	124.533	1.53265	-6.8584	-10.5115	5.5e-15	6.96e-12	Down	233.599	264.533	0	0	10.7754	9.90785	0	0
NLU013888.1	PREDICTED: arylsulfatase B-like, partial [Diuraphis noxia]	79.8436	1.59117	-6.20215	-9.8687	7.04e-13	5.57e-10	Down	126.74	192.634	0	0	8.5824	10.6062	0	0
NLU024808.1	PREDICTED: kallikrein-9 isoform X2 [Equus asinus]	66.785	1.60285	-5.99765	-9.61334	3.39e-12	2e-09	Down	134.195	132.945	0	0	7.80188	6.27629	0	0
NLU006811.1	cytochrome P450 CYP6AY1 protein [Nilaparvata lugens]	83.4241	0.62063	0.758019	-9.5047	2e-12	4.45e-09	Down	69.5827	70.5422	123.879	69.6921	6.36561	5.1971	0	0
NLU003761.1	AAEL016987-PA [Aedes aegypti] >gi|403182601|gb|EJY57502.1| AAEL016987-PA [Aedes aegypti]	61.5897	1.61957	-5.86277	-9.49514	9.33e-12	4.55e-09	Down	109.344	137.015	0	0	12.7671	13.0018	0	0
NLU012128.1	Larval cuticle protein A3A [Zootermopsis nevadensis]	3.6984	2.90564	-0.0598579	-9.22739	0.000159	0.000952	Down	2.4851	5.42632	6.88218	0	11.3415	8.55354	0	0
NLU028846.1	protein kinase C and casein kinase substrate in neurons protein, partial [Coptotermes formosanus]	44.8543	1.78798	-5.05277	-9.03426	1.49e-09	4.35e-07	Down	35.6197	143.798	0	0	4.46742	14.7361	0	0
NLU017907.2	COMM domain-containing protein 2 [Zootermopsis nevadensis]	32.0209	1.7814	-4.79958	-8.54998	6.16e-09	1.59e-06	Down	48.0452	80.0383	0	0	3.5559	4.78709	0	0
NLU012095.1	No hits found	28.0471	1.83201	-4.56235	-8.35826	2.46e-08	5.06e-06	Down	38.9332	73.2554	0	0	2.19738	3.36861	0	0
NLU014324.1	PREDICTED: UDP-GalNAc:beta-1,3-N-acetylgalactosaminyltransferase 2-like isoform X2 [Cimex lectularius]	26.9786	2.02519	-4.09833	-8.29988	2.99e-07	4.16e-05	Down	11.5971	96.3172	0	0	0.659795	4.47702	0	0
NLU004874.1	sugar transporter [Nilaparvata lugens]	87.0771	0.57446	-0.857905	-8.28493	1.57e-07	3.91e-06	Down	88.6351	115.309	80.2921	64.0718	15.7139	16.6522	0	0
NLU015657.1	No hits found	26.4864	1.91886	-4.31182	-8.27379	9.99e-08	1.62e-05	Down	23.1942	82.7514	0	0	0.547622	1.59288	0	0
NLU018133.2	3-oxo-5-alpha-steroid 4-dehydrogenase 3 [Zootermopsis nevadensis]	24.9227	1.93633	-4.22759	-8.186	1.53e-07	2.36e-05	Down	22.3659	77.3251	0	0	1.34708	3.87676	0	0
NLU023586.1	PREDICTED: protein takeout-like [Diuraphis noxia]	23.4282	1.87488	-4.32215	-8.10353	9.46e-08	1.55e-05	Down	53.0154	40.6974	0	0	3.63632	2.2211	0	0
NLU005812.1	PREDICTED: nose resistant to fluoxetine protein 6-like [Neodiprion lecontei]	20.5709	1.9995	-3.95559	-7.90921	6.45e-07	7.63e-05	Down	19.8808	62.4027	0	0	0.508021	1.28066	0	0
NLU008230.1	PREDICTED: probable tubulin polyglutamylase TTLL1-like [Apis dorsata]	20.1147	1.9329	-4.07774	-7.88187	3.42e-07	4.55e-05	Down	39.7616	40.6974	0	0	1.2464	1.03293	0	0
NLU021394.1	i-type lysozyme 1, partial [Nilaparvata lugens]	19.3644	1.99415	-3.92292	-7.82287	7.74e-07	8.75e-05	Down	23.1942	54.2632	0	0	2.61705	5.1411	0	0
NLU026295.1	No hits found	18.305	1.98936	-3.89497	-7.7485	8.92e-07	9.82e-05	Down	44.7318	28.4882	0	0	2.93118	1.52661	0	0
NLU012434.1	PREDICTED: serine/threonine-protein phosphatase alpha-3 isoform-like [Cimex lectularius]	17.2876	2.02703	-3.78226	-7.66675	1.56e-06	0.000155413	Down	44.7318	24.4185	0	0	1.90037	0.85251	0	0
NLU002444.1	PREDICTED: beta-1,3-glucosyltransferase [Cimex lectularius]	17.2184	2.11461	-3.61855	-7.65182	3.39e-06	0.000296256	Down	13.2539	55.6198	0	0	0.865563	2.94974	0	0
NLU011142.1	PREDICTED: linear gramicidin synthase subunit D-like [Acropora digitifera]	15.949	2.12309	-3.55735	-7.55256	4.62e-06	0.000374614	Down	48.8736	14.9224	0	0	2.64138	0.65733	0	0
NLU001274.1	PREDICTED: pre-mRNA cleavage complex 2 protein Pcf11-like, partial [Colius striatus]	15.8048	2.11776	-3.55514	-7.52892	4.69e-06	0.000377778	Down	15.739	47.4803	0	0	1.13873	2.78925	0	0
NLU012053.1	PREDICTED: matrix metalloproteinase-2-like [Diuraphis noxia]	15.7478	2.09822	-3.58607	-7.52438	3.98e-06	0.000335697	Down	18.224	44.7672	0	0	1.50221	3.11072	0	0
NLU020925.2	DNA damage-binding protein 1 [Crassostrea gigas]	15.1177	2.80729	-2.6625	-7.47443	0.000278	0.0077562	Down	60.4707	0	0	0	5.92808	0	0	0
NLU015464.1	PREDICTED: zinc finger protein 431-like [Priapulus caudatus]	14.8804	2.10102	-3.54307	-7.44405	4.97e-06	0.000395495	Down	21.5375	37.9843	0	0	0.892963	1.32333	0	0
NLU002328.1	Centaurin-gamma-1A-like Protein [Tribolium castaneum]	14.7484	2.10117	-3.53687	-7.43156	5.15e-06	0.000404903	Down	22.3659	36.6277	0	0	3.86628	5.1379	0	0
NLU009125.1	hypothetical protein YQE_05659, partial [Dendroctonus ponderosae]	14.4843	2.10382	-3.5204	-7.40627	5.62e-06	0.000430899	Down	24.0226	33.9145	0	0	0.745185	0.877727	0	0
NLU003620.1	No hits found	13.806	2.12817	-3.44781	-7.33754	8.35e-06	0.000565142	Down	24.0226	31.2014	0	0	1.74985	1.86337	0	0
NLU015892.1	No hits found	13.4609	2.87839	-2.53863	-7.30719	0.000464	0.0111286	Down	53.8438	0	0	0	5.64116	0	0	0
NLU003308.1	PREDICTED: ninjurin-1 [Linepithema humile]	12.9956	2.16059	-3.35616	-7.25127	1.25e-05	0.000790332	Down	24.851	27.1316	0	0	2.28437	2.05348	0	0
NLU005615.1	PREDICTED: xaa-Pro dipeptidase isoform X2 [Trichogramma pretiosum]	12.6326	2.91996	-2.47116	-7.21567	0.00062	0.0134676	Down	50.5303	0	0	0	8.92645	0	0	0
NLU018331.3	PREDICTED: alpha-tocopherol transfer protein-like [Bombyx mori]	12.5454	2.22294	-3.23737	-7.19647	2.13e-05	0.00120636	Down	14.9106	35.2711	0	0	0.697893	1.40964	0	0
NLU016680.1	snRNA-activating protein complex subunit 3 [Zootermopsis nevadensis]	12.4255	2.93107	-2.45367	-7.19186	0.000669	0.0141408	Down	49.702	0	0	0	8.97354	0	0	0
NLU007310.1	Beta,beta-carotene 9',10'-oxygenase [Zootermopsis nevadensis]	12.4884	2.207	-3.25824	-7.19093	1.92e-05	0.00112106	Down	17.3957	32.5579	0	0	0.419468	0.641349	0	0
NLU001192.1	sodium-dependent multivitamin transporter, putative [Pediculus humanus corporis] >gi|212515951|gb|EEB18016.1| sodium-dependent multivitamin transporter, putative [Pediculus humanus corporis]	12.2574	2.35076	-3.0518	-7.17405	5.1e-05	0.0022747	Down	42.2467	6.7829	0	0	3.36968	0.354954	0	0
NLU005471.1	TNF receptor-associated factor 5 [Zootermopsis nevadensis]	12.0922	2.21229	-3.23004	-7.14579	2.23e-05	0.00123773	Down	19.8808	28.4882	0	0	0.605898	0.685944	0	0
NLU002326.1	PREDICTED: atlastin-like isoform X3 [Halyomorpha halys]	11.9032	2.21529	-3.2162	-7.1248	2.39e-05	0.00129902	Down	23.1942	24.4185	0	0	2.22489	1.898	0	0
NLU007691.1	trypsin-22 [Nilaparvata lugens]	11.7891	2.2309	-3.18859	-7.11342	2.71e-05	0.00142969	Down	28.1644	18.9921	0	0	0.579872	0.308286	0	0
NLU025681.1	beta-N-acetylhexosaminidase [Nilaparvata lugens]	11.8311	2.36871	-3.00144	-7.10953	6.54e-05	0.0026871	Down	6.62693	40.6974	0	0	0.088988	0.505885	0	0
NLU016154.1	PREDICTED: homeobox protein rough-like [Cimex lectularius]	11.603	2.25094	-3.14758	-7.08501	3.27e-05	0.00164631	Down	16.5673	29.8448	0	0	0.487191	0.714837	0	0
NLU003600.1	kda protein in nof-fb transposable element [Lasius niger]	11.39	2.99195	-2.36184	-7.06649	0.000968	0.0181847	Down	45.5601	0	0	0	2.01022	0	0	0
NLU025244.2	PREDICTED: syntaxin-1A-like [Cimex lectularius]	11.3959	2.26626	-3.11473	-7.05878	3.78e-05	0.00184112	Down	15.739	29.8448	0	0	0.77086	1.24697	0	0
NLU009007.1	PREDICTED: radial spoke head protein 3 homolog B isoform X2 [Cimex lectularius]	11.3389	2.25569	-3.12666	-7.05278	3.58e-05	0.00176805	Down	18.224	27.1316	0	0	0.731622	0.880989	0	0
NLU025857.1	cytochrome P450 CYP4C76 [Nilaparvata lugens]	10.9817	2.29904	-3.04686	-7.00486	5.24e-05	0.00231248	Down	14.0822	29.8448	0	0	0.487421	0.834242	0	0
NLU010331.1	PREDICTED: protein Wnt-6 [Monomorium pharaonis]	10.8857	2.27573	-3.07459	-6.99694	4.59e-05	0.00210795	Down	23.1942	20.3487	0	0	0.854619	0.610753	0	0
NLU024150.1	hypothetical protein AMK59_2629, partial [Oryctes borbonicus]	10.8677	2.27895	-3.06824	-6.99237	4.74e-05	0.00215322	Down	19.0524	24.4185	0	0	1.11261	1.14219	0	0
NLU013496.1	PREDICTED: uncharacterized protein LOC106682074 [Halyomorpha halys]	10.8497	2.2996	-3.03874	-6.98788	5.51e-05	0.00237569	Down	14.9106	28.4882	0	0	0.863149	1.35954	0	0
NLU023117.1	No hits found	10.6036	2.29279	-3.03475	-6.95803	5.65e-05	0.00240737	Down	20.7091	21.7053	0	0	1.21667	1.06808	0	0
NLU010562.1	PREDICTED: carbohydrate sulfotransferase 11 [Halyomorpha halys]	10.5617	3.04733	-2.28321	-6.95769	0.00133	0.0224182	Down	42.2467	0	0	0	2.24652	0	0	0
NLU003861.1	PREDICTED: tetraspanin-9-like [Halyomorpha halys]	10.2284	2.35419	-2.93178	-6.90198	8.97e-05	0.00337025	Down	12.4255	28.4882	0	0	0.541433	1.01892	0	0
NLU021805.1	Seipin [Zootermopsis nevadensis]	10.1475	3.07787	-2.24183	-6.90005	0.00159	0.0249726	Down	40.5899	0	0	0	3.36765	0	0	0
NLU005341.1	beta-N-acetylhexosaminidase [Nilaparvata lugens]	9.96431	2.35613	-2.91379	-6.86526	9.75e-05	0.00357066	Down	14.0822	25.775	0	0	0.728034	1.02595	0	0
NLU003108.1	hypothetical protein AMK59_917, partial [Oryctes borbonicus]	9.7333	3.11057	-2.19895	-6.84	0.00189	0.0278814	Down	38.9332	0	0	0	4.78162	0	0	0
NLU028252.1	PREDICTED: armadillo repeat-containing protein 7 [Camponotus floridanus] >gi|752880046|ref|XP_011257572.1| PREDICTED: armadillo repeat-containing protein 7 [Camponotus floridanus] >gi|752880048|ref|XP_011257573.1| PREDICTED: armadillo repeat-containing protein 7 [Camponotus floridanus]	9.64614	2.57652	-2.64478	-6.81433	0.000299	0.00817446	Down	3.31346	35.2711	0	0	0.192395	1.66226	0	0
NLU020612.1	hypothetical protein L798_07501 [Zootermopsis nevadensis]	9.52621	3.12782	-2.17692	-6.80901	0.00206	0.0294864	Down	38.1048	0	0	0	2.1233	0	0	0
NLU012204.1	PREDICTED: probable NADH dehydrogenase [ubiquinone] 1 alpha subcomplex subunit 12 [Papilio polytes]	9.5711	2.68147	-2.53708	-6.80311	0.000468	0.0111782	Down	1.65673	36.6277	0	0	0.145655	2.59549	0	0
NLU005159.1	No hits found	9.26505	2.41862	-2.79804	-6.76741	0.000155	0.00514137	Down	24.851	12.2092	0	0	0.46549	0.170284	0	0
NLU019743.1	PREDICTED: protein UBASH3A homolog [Diaphorina citri]	9.28602	2.4017	-2.81638	-6.76411	0.000144	0.00485682	Down	14.0822	23.0619	0	0	1.39537	1.80162	0	0
NLU019893.1	No hits found	9.06091	2.46618	-2.72733	-6.72608	0.000208	0.00638491	Down	9.11202	27.1316	0	0	0.554563	1.41392	0	0
NLU014735.1	ALK tyrosine kinase receptor [Zootermopsis nevadensis]	8.92591	2.45611	-2.73365	-6.71413	0.0002	0.00626373	Down	24.851	10.8526	0	0	0.322414	0.115926	0	0
NLU027735.1	PREDICTED: nose resistant to fluoxetine protein 6 isoform X3 [Polistes dominula]	8.90493	3.18342	-2.10837	-6.71183	0.00266	0.0349986	Down	35.6197	0	0	0	1.17938	0	0	0
NLU014661.1	PREDICTED: lachesin-like [Diaphorina citri]	8.92886	2.46432	-2.721	-6.70541	0.000214	0.00650848	Down	9.94039	25.775	0	0	0.668715	1.51226	0	0
NLU025747.1	PREDICTED: exocyst complex component 1 [Halyomorpha halys]	8.8358	2.59373	-2.57845	-6.68782	0.000395	0.00992443	Down	4.14183	31.2014	0	0	0.083691	0.568737	0	0
NLU022261.1	ribosome biogenesis protein [Nilaparvata lugens]	8.51172	2.48774	-2.67122	-6.64529	0.000267	0.00755771	Down	23.1942	10.8526	0	0	0.857315	0.294352	0	0
NLU004714.1	No hits found	8.43964	2.55377	-2.59327	-6.62262	0.00037	0.00950683	Down	6.62693	27.1316	0	0	0.199081	0.662398	0	0
NLU019121.1	No hits found	8.36165	2.47957	-2.66891	-6.61776	0.000271	0.0076098	Down	19.8808	13.5658	0	0	1.64856	0.850906	0	0
NLU027419.1	PREDICTED: zinc finger protein 513-like [Cimex lectularius]	8.17258	2.53103	-2.60258	-6.58721	0.000357	0.00925265	Down	23.1942	9.49607	0	0	2.21187	0.651498	0	0
NLU010482.1	TBC1 domain family member 30 [Zootermopsis nevadensis]	8.10049	2.58045	-2.54357	-6.56355	0.000454	0.0109727	Down	6.62693	25.775	0	0	0.046038	0.147277	0	0
NLU018257.1	PREDICTED: phospholipase A1-like isoform X2 [Halyomorpha halys]	8095.26	0.210435	-7.28841	-6.53374	1.74e-16	3.14e-13	Down	10179.8	13887.3	3441.09	4872.83	335.119	371.56	125.281	163.965
NLU001352.1	PREDICTED: uncharacterized protein LOC105557039, partial [Vollenhovia emeryi]	7.79739	2.52929	-2.57555	-6.51429	0.000401	0.0100082	Down	14.9106	16.279	0	0	0.578242	0.490244	0	0
NLU020429.1	PREDICTED: proto-oncogene c-Fos isoform X2 [Camponotus floridanus]	7.7194	2.74568	-2.37023	-6.50788	0.00094	0.0177772	Down	28.1644	2.71316	0	0	0.816494	0.048101	0	0
NLU005716.1	Protein kinase C iota type [Zootermopsis nevadensis]	7.76135	2.60933	-2.49182	-6.50198	0.000574	0.0127092	Down	6.62693	24.4185	0	0	0.721071	2.10993	0	0
NLU016296.1	prothrombin [Nilaparvata lugens]	7.76135	2.60933	-2.49182	-6.50198	0.000574	0.0127092	Down	6.62693	24.4185	0	0	0.353103	1.08878	0	0
NLU005597.1	No hits found	7.64731	2.55704	-2.53574	-6.48399	0.000472	0.0112211	Down	11.5971	18.9921	0	0	0.405754	0.576715	0	0
NLU007527.2	Ras-like protein family member 11B [Zootermopsis nevadensis]	7.60832	2.55863	-2.53325	-6.48165	0.000478	0.0113009	Down	18.224	12.2092	0	0	1.09956	0.589023	0	0
NLU010504.1	PREDICTED: uncharacterized protein LOC103514618 [Diaphorina citri]	7.53623	2.82764	-2.28379	-6.45776	0.00132	0.0223836	Down	1.65673	28.4882	0	0	0.163298	2.19035	0	0
NLU022885.1	No hits found	7.47627	2.58154	-2.50131	-6.45724	0.000547	0.0123734	Down	19.0524	10.8526	0	0	1.72971	0.827756	0	0
NLU010681.1	No hits found	7.38321	2.57768	-2.49638	-6.43487	0.00056	0.0125467	Down	13.2539	16.279	0	0	0.261404	0.259963	0	0
NLU017723.1	No hits found	7.40418	2.78106	-2.3129	-6.4323	0.00118	0.0207282	Down	2.4851	27.1316	0	0	0.07553	0.67016	0	0
NLU009345.1	No hits found	7.29015	2.63879	-2.43004	-6.41237	0.000746	0.0150971	Down	7.45529	21.7053	0	0	0.111169	0.257265	0	0
NLU002506.1	serpin-8 [Nilaparvata lugens]	7.27212	2.75123	-2.32862	-6.40656	0.00111	0.0198794	Down	3.31346	25.775	0	0	0.114199	0.693918	0	0
NLU017878.1	No hits found	7.19709	2.85901	-2.23547	-6.39125	0.00164	0.0253864	Down	1.65673	27.1316	0	0	0.090992	2.41666	0	0
NLU024113.1	hypothetical protein [Nilaparvata lugens]	7.00802	2.72086	-2.33529	-6.354	0.00108	0.0195281	Down	4.9702	23.0619	0	0	0.063004	0.283419	0	0
NLU015190.1	odorant-bindingn protein 4 [Nilaparvata lugens]	6.951	2.67467	-2.37183	-6.34387	0.000932	0.0177003	Down	7.45529	20.3487	0	0	0.435158	0.990167	0	0
NLU016459.1	PREDICTED: slit homolog 3 protein [Cimex lectularius] >gi|939249523|ref|XP_014244291.1| PREDICTED: slit homolog 3 protein [Cimex lectularius]	6.85499	2.65126	-2.38805	-6.33135	0.000875	0.016938	Down	16.5673	10.8526	0	0	0.177207	0.082823	0	0
NLU001573.1	Secernin-2 [Zootermopsis nevadensis]	6.87596	2.71429	-2.33104	-6.32712	0.0011	0.0197512	Down	5.79856	21.7053	0	0	0.183824	0.598469	0	0
NLU004236.1	argonaute-3 [Nilaparvata lugens]	6.85794	2.89305	-2.18507	-6.32153	0.00199	0.0288836	Down	1.65673	25.775	0	0	0.051106	0.701841	0	0
NLU027621.2	hypothetical protein Phum_PHUM054480 [Pediculus humanus corporis] >gi|212506414|gb|EEB10632.1| hypothetical protein Phum_PHUM054480 [Pediculus humanus corporis]	6.68689	2.6842	-2.34316	-6.2895	0.00105	0.0191212	Down	9.11202	17.6356	0	0	0.992179	1.56856	0	0
NLU024583.1	hypothetical protein Phum_PHUM054480 [Pediculus humanus corporis] >gi|212506414|gb|EEB10632.1| hypothetical protein Phum_PHUM054480 [Pediculus humanus corporis]	6.55484	2.69386	-2.32439	-6.26158	0.00113	0.0201044	Down	9.94039	16.279	0	0	1.53403	1.96685	0	0
NLU014952.1	PREDICTED: ATP-dependent DNA helicase Q5-like [Cimex lectularius]	6.47685	2.87008	-2.1793	-6.25478	0.00204	0.0293091	Down	23.1942	2.71316	0	0	0.734041	0.070367	0	0
NLU006034.1	PRKR-interacting protein 1-like protein [Cerapachys biroi]	6.40181	2.82136	-2.21074	-6.23731	0.00181	0.0270536	Down	21.5375	4.06974	0	0	2.93617	0.422094	0	0
NLU019184.1	PREDICTED: alpha-tocopherol transfer protein-like [Cimex lectularius]	6.25469	2.86377	-2.1612	-6.18918	0.00218	0.0306802	Down	3.31346	21.7053	0	0	0.171984	1.05763	0	0
NLU021742.2	No hits found	6.21569	2.74039	-2.25712	-6.1854	0.00148	0.0240004	Down	9.94039	14.9224	0	0	0.25902	0.318958	0	0
NLU001476.1	Jouberin [Zootermopsis nevadensis]	6.1767	2.76383	-2.23694	-6.1825	0.00163	0.0252906	Down	16.5673	8.13948	0	0	0.210732	0.084218	0	0
NLU015990.1	No hits found	6.15868	2.74222	-2.25165	-6.17453	0.00152	0.0243442	Down	12.4255	12.2092	0	0	1.69139	1.2997	0	0
NLU015160.1	No hits found	6.02663	2.76546	-2.2218	-6.14431	0.00173	0.0262967	Down	13.2539	10.8526	0	0	0.698094	0.438203	0	0
NLU016318.1	No hits found	6.0476	2.92964	-2.09589	-6.1402	0.00281	0.0360921	Down	2.4851	21.7053	0	0	0.045151	0.476725	0	0
NLU010937.1	No hits found	5.93357	2.80465	-2.18083	-6.11646	0.00202	0.0291959	Down	7.45529	16.279	0	0	0.239823	0.438877	0	0
NLU029049.1	PREDICTED: arginine/serine-rich coiled-coil protein 2-like [Halyomorpha halys] >gi|939675392|ref|XP_014283753.1| PREDICTED: arginine/serine-rich coiled-coil protein 2-like [Halyomorpha halys] >gi|939675394|ref|XP_014283754.1| PREDICTED: arginine/serine-rich coiled-coil protein 2-like [Halyomorpha halys]	5.87655	2.79196	-2.18663	-6.10498	0.00198	0.0287696	Down	9.94039	13.5658	0	0	1.76605	1.89383	0	0
NLU010027.1	PREDICTED: uncharacterized protein LOC106665490 [Cimex lectularius]	5.85853	2.84316	-2.14434	-6.0967	0.00232	0.0320056	Down	5.79856	17.6356	0	0	0.318215	0.732645	0	0
NLU009311.1	No hits found	5.70845	2.97723	-2.03442	-6.05693	0.00351	0.0419095	Down	2.4851	20.3487	0	0	0.311862	2.17211	0	0
NLU017492.1	PREDICTED: intraflagellar transport protein 74 homolog [Diaphorina citri]	5.59442	2.85764	-2.11082	-6.03195	0.00263	0.0347879	Down	7.45529	14.9224	0	0	0.098788	0.166393	0	0
NLU027300.1	PREDICTED: uncharacterized protein LOC106669125 isoform X3 [Cimex lectularius]	5.5374	2.84941	-2.11265	-6.01982	0.00261	0.0346304	Down	9.94039	12.2092	0	0	1.10242	1.14518	0	0
NLU022859.1	hypothetical protein HIM_03217 [Hirsutella minnesotensis 3608]	5.51938	2.89554	-2.07593	-6.01095	0.00302	0.0379	Down	5.79856	16.279	0	0	0.272952	0.660442	0	0
NLU021981.1	No hits found	5.46237	2.87189	-2.0887	-5.99852	0.00289	0.0367343	Down	8.28366	13.5658	0	0	0.918703	1.21182	0	0
NLU025832.1	No hits found	5.46237	2.87189	-2.0887	-5.99852	0.00289	0.0367343	Down	8.28366	13.5658	0	0	0.343364	0.457496	0	0
NLU005727.1	glutamate receptor delta-1 subunit precursor, putative [Pediculus humanus corporis] >gi|212516376|gb|EEB18389.1| glutamate receptor delta-1 subunit precursor, putative [Pediculus humanus corporis]	5.36636	2.96835	-2.01539	-5.9824	0.00376	0.0438633	Down	17.3957	4.06974	0	0	0.247418	0.049394	0	0
NLU008253.1	PREDICTED: uncharacterized protein LOC100167291 [Acyrthosiphon pisum]	5.23725	3.01131	-1.97033	-5.93326	0.00446	0.048801	Down	3.31346	17.6356	0	0	0.16014	0.789926	0	0
NLU022601.1	cuticular protein RR-2 motif 73 precursor [Bombyx mori] >gi|223671248|tpd|FAA00576.1| TPA: putative cuticle protein [Bombyx mori]	64.4997	1.45574	-3.63372	-5.28977	3.09e-06	0.000279362	Down	3.31346	248.254	3.05875	3.3722	0.284533	21.0411	0.353324	0.282014
NLU005882.1	neuropeptide GPCR A47 [Nilaparvata lugens]	15.5831	1.67758	-2.73956	-4.59584	0.000194	0.0061521	Down	35.6197	24.4185	2.29406	0	0.892663	0.503591	0.064084	0
NLU017690.1	PREDICTED: coiled-coil domain-containing protein 170 isoform X3 [Cephus cinctus]	30.6228	1.28655	-3.55947	-4.57944	4.55e-06	0.000371609	Down	55.5005	62.4027	4.58812	0	1.30298	1.1927	0.118829	0
NLU028367.1	PREDICTED: uncharacterized protein LOC103519962 [Diaphorina citri]	23.7088	1.51447	-2.92001	-4.42227	9.46e-05	0.00350024	Down	30.6495	59.6896	0	4.49626	1.19562	1.90091	0	0.176489
NLU023359.1	No hits found	17.797	2.022	-2.17642	-4.40071	0.00206	0.0295241	Down	1.65673	66.4725	3.05875	0	0.096921	6.27765	0.379336	0
NLU018758.1	PREDICTED: vascular endothelial growth factor C [Polistes dominula]	15.1802	1.93987	-2.14501	-4.16103	0.00231	0.0319522	Down	5.79856	51.5501	0	3.3722	0.316979	2.65466	0	0.219847
NLU011139.3	PREDICTED: thrombospondin type-1 domain-containing protein 7A-like [Halyomorpha halys]	19.0387	1.55666	-2.66526	-4.14891	0.000275	0.00769298	Down	24.851	47.4803	3.82343	0	0.319154	0.509234	0.055729	0
NLU004640.1	PREDICTED: Down syndrome cell adhesion molecule-like protein Dscam2 isoform X3 [Halyomorpha halys] >gi|939646531|ref|XP_014273085.1| PREDICTED: Down syndrome cell adhesion molecule-like protein Dscam2 isoform X3 [Halyomorpha halys] >gi|939646534|ref|XP_014273087.1| PREDICTED: Down syndrome cell adhesion molecule-like protein Dscam2 isoform X3 [Halyomorpha halys]	47.1868	1.28906	-3.19352	-4.11664	2.64e-05	0.00140551	Down	140.822	37.9843	9.94093	0	2.653	0.572678	0.206681	0
NLU009537.1	PREDICTED: gamma-aminobutyric acid receptor subunit beta-like [Musca domestica]	14.4059	1.81373	-2.25708	-4.09373	0.00148	0.0240029	Down	14.9106	39.3408	0	3.3722	0.579558	1.22869	0	0.135804
NLU008084.2	Serine/threonine-protein kinase-transforming protein mos [Zootermopsis nevadensis]	11.8702	1.65533	-2.45153	-4.05809	6.73e-07	1.42e-05	Down	19.0524	25.775	1.52937	1.12407	2.43408	2.56629	0.216317	0.148594
NLU005955.1	No hits found	13.6706	1.8183	-2.20766	-4.01418	0.00183	0.0272681	Down	17.3957	33.9145	0	3.3722	2.24843	3.69579	0	0.433321
NLU014051.1	PREDICTED: zinc finger protein 26-like isoform X3 [Oryzias latipes]	12.6532	1.85794	-2.09484	-3.89207	0.00282	0.0361856	Down	17.3957	29.8448	0	3.3722	0.410063	0.574481	0	0.081648
NLU012898.1	PREDICTED: uncharacterized protein LOC103308307 [Acyrthosiphon pisum]	17.7295	1.63977	-2.29934	-3.77039	0.00125	0.0214854	Down	4.9702	61.0461	1.52937	3.3722	0.265045	2.60912	0.07538	0.122893
NLU006908.1	PREDICTED: reactive oxygen species modulator 1 [Papilio machaon] >gi|930651519|gb|KPI93862.1| Reactive oxygen species modulator 1 [Papilio xuthus] >gi|930674848|gb|KPJ15179.1| Reactive oxygen species modulator 1 [Papilio machaon]	19.7186	1.40495	-2.64474	-3.71572	0.000299	0.00817537	Down	59.6423	13.5658	2.29406	3.3722	11.7447	2.16201	0.333198	0.676507
NLU004759.1	PREDICTED: zinc finger protein 658B-like [Gekko japonicus]	13.9155	1.74876	-2.1057	-3.68236	0.00268	0.0352302	Down	16.5673	35.2711	3.82343	0	0.238578	0.418761	0.057467	0
NLU012061.1	No hits found	18.3024	1.7004	-2.14488	-3.64715	0.00232	0.0319627	Down	17.3957	50.1935	0	5.62033	2.57037	6.0503	0	0.726151
NLU017122.1	gem-associated protein 2 [Xenopus tropicalis] >gi|115291982|gb|AAI22059.1| LOC100124782 protein [Xenopus tropicalis]	14.5696	1.49162	-2.44466	-3.64651	0.000697	0.0144987	Down	21.5375	32.5579	3.05875	1.12407	1.58772	1.87552	0.249503	0.084744
NLU017489.2	PREDICTED: uncharacterized protein LOC103520266, partial [Diaphorina citri]	13.3302	1.74308	-2.07581	-3.61831	0.00303	0.0379114	Down	22.3659	27.1316	3.82343	0	2.20273	2.21867	0.402862	0
NLU003821.1	PREDICTED: larval cuticle protein A2B-like [Amyelois transitella]	90.605	1.27913	-2.70413	-3.45893	0.00023	0.00684841	Down	9.11202	322.866	4.58812	25.8535	0.818384	23.5321	0.3956	2.28995
NLU005750.1	Tubulin-specific chaperone cofactor E-like protein [Zootermopsis nevadensis]	16.2727	1.63823	-2.08693	-3.41887	0.00291	0.0368947	Down	33.963	25.775	5.35281	0	1.05213	0.626389	0.186874	0
NLU002517.1	PREDICTED: zinc finger protein 271-like isoform X2 [Priapulus caudatus]	30.5964	1.26045	-2.70272	-3.40665	0.000231	0.0068774	Down	46.3885	65.1159	0.764687	10.1166	2.25926	2.59284	0.041915	0.506815
NLU016918.1	No hits found	14.6077	1.48812	-2.28053	-3.3937	0.00134	0.0225762	Down	33.1346	20.3487	3.82343	1.12407	5.77972	2.87225	0.742179	0.190461
NLU025541.1	hypothetical protein [Nilaparvata lugens]	49.1898	0.929937	-3.53309	-3.28555	5.26e-06	0.000410738	Down	48.0452	130.232	6.1175	12.3647	0.750038	1.64308	0.095385	0.190763
NLU022260.1	PREDICTED: zinc finger protein 501-like isoform X3 [Poecilia latipinna]	14.2113	1.47558	-2.20958	-3.26042	0.00182	0.0271343	Down	14.9106	36.6277	3.05875	2.24813	0.539779	1.09932	0.124156	0.064933
NLU005508.1	Tyrosine-protein kinase RYK, partial [Zootermopsis nevadensis]	30.8187	1.38373	-2.34167	-3.24025	0.00106	0.0191976	Down	48.0452	63.7593	11.4703	0	1.82367	1.99541	0.472374	0
NLU020549.1	hypothetical protein RP20_CCG026083 [Aedes albopictus]	26.7397	1.43084	-2.22032	-3.17693	0.00175	0.0263968	Down	17.3957	78.6817	0.764687	10.1166	0.835949	3.12592	0.041782	0.50836
NLU024513.1	PREDICTED: solute carrier family 25 member 51 [Cimex lectularius]	31.0267	1.18731	-2.66984	-3.16994	0.000269	0.00758867	Down	67.926	43.4106	1.52937	11.2407	3.48059	1.78074	0.044433	0.558338
NLU011254.1	PREDICTED: RE1-silencing transcription factor B-like [Diaphorina citri]	21.6844	1.79161	-0.0179335	-3.11721	0.000972	0.000986	Down	28.9928	14.9224	42.8225	0	4.20816	1.6557	2.97898	0
NLU023206.1	PREDICTED: larval cuticle protein A2B-like [Diachasma alloeum] >gi|970879072|ref|XP_015126541.1| PREDICTED: larval cuticle protein A2B-like [Diachasma alloeum]	82.1496	1.18644	-2.62654	-3.11623	0.000322	0.00862578	Down	9.94039	284.882	21.4112	12.3647	1.0422	24.9677	2.55	1.34383
NLU008424.1	PREDICTED: FH1/FH2 domain-containing protein 3 isoform X7 [Cephus cinctus]	34.1189	1.09031	-2.83902	-3.0954	0.000131	0.00452525	Down	62.1274	59.6896	2.29406	12.3647	0.86165	0.665351	0.028312	0.159367
NLU006002.1	hypothetical protein L798_09155 [Zootermopsis nevadensis]	21.5994	1.29835	-2.37234	-3.08014	0.000929	0.0176757	Down	14.9106	62.4027	4.58812	4.49626	0.325614	1.17235	0.117337	0.106276
NLU025248.1	No hits found	48.2491	1.11688	-2.7378	-3.0578	0.000196	0.00618513	Down	73.7246	99.0304	19.1172	1.12407	7.8216	8.57544	2.19656	0.122472
NLU018444.1	PREDICTED: serine/threonine-protein kinase 32B [Cimex lectularius]	43.1499	0.826666	-3.62213	-2.99429	3.32e-06	0.000292193	Down	78.6948	74.6119	9.17624	10.1166	3.77899	2.89112	0.472327	0.477069
NLU003637.1	PREDICTED: uncharacterized protein LOC100649135 [Bombus terrestris]	18.7606	1.28573	-2.30258	-2.96048	0.00123	0.0213027	Down	27.3361	39.3408	6.1175	2.24813	2.79874	3.34492	0.704506	0.149008
NLU005289.1	No hits found	19.1389	1.39641	-2.09196	-2.92123	0.00286	0.0364417	Down	13.2539	54.2632	2.29406	6.7444	0.902849	3.08141	0.120366	0.465564
NLU004318.1	PREDICTED: BTB/POZ domain-containing protein 1-like [Bombus terrestris]	31.2385	1.04041	-2.72231	-2.83232	0.000212	0.0064827	Down	70.4111	39.3408	10.7056	4.49626	2.61348	1.19174	0.410305	0.170566
NLU008430.1	No hits found	99.7181	1.19518	-2.35515	-2.81482	0.000998	0.0185153	Down	7.45529	341.858	23.7053	25.8535	1.02733	39.1731	3.5961	3.66829
NLU004278.1	PREDICTED: cuticle protein 21-like isoform X2 [Halyomorpha halys]	530.239	1.32305	-2.09794	-2.77569	0.00278	0.0359101	Down	178.099	1672.66	133.056	137.136	12.7212	97.4352	10.4998	9.99321
NLU011147.1	PREDICTED: nose resistant to fluoxetine protein 6-like [Diaphorina citri]	80.2759	0.702141	-3.86514	-2.71388	1.04e-06	0.000111024	Down	172.3	105.813	13.7644	29.2257	2.43816	1.21274	0.214623	0.418741
NLU013890.1	PREDICTED: arylsulfatase B-like [Halyomorpha halys] >gi|939666415|ref|XP_014280414.1| PREDICTED: arylsulfatase B-like [Halyomorpha halys]	29.2817	0.982003	-2.73049	-2.68135	0.000204	0.00632399	Down	49.702	51.5501	6.88218	8.99253	6.6193	5.48804	0.929108	1.11841
NLU004050.1	PREDICTED: LON peptidase N-terminal domain and RING finger protein 3 [Cimex lectularius]	25.7027	1.15745	-2.31528	-2.67982	0.00117	0.0205974	Down	24.0226	65.1159	9.17624	4.49626	0.820977	1.84611	0.328391	0.120275
NLU002307.1	PREDICTED: ankyrin repeat and fibronectin type-III domain-containing protein 1 isoform X1 [Halyomorpha halys]	59.0051	0.891377	-2.99004	-2.66525	6.87e-05	0.00278945	Down	83.665	120.736	25.9994	5.62033	0.743478	0.871573	0.24933	0.04279
NLU003247.1	R2 protein [Kalotermes flavicollis]	68.2504	0.838486	-3.07324	-2.57687	4.63e-05	0.00211747	Down	158.218	75.9685	29.8228	8.99253	1.38317	0.538872	0.283653	0.080635
NLU012640.1	PREDICTED: RUS1 family protein C16orf58 homolog [Bombus terrestris]	37.8425	0.860449	-2.8805	-2.47853	0.000112	0.00397043	Down	60.4707	67.829	10.7056	12.3647	1.96968	1.78438	0.370837	0.385539
NLU013427.1	No hits found	31.134	1.24125	-1.97932	-2.45683	0.00432	0.0477799	Down	48.0452	56.9764	1.52937	17.9851	1.61175	1.55923	0.040167	0.598593
NLU018415.1	PREDICTED: uncharacterized protein LOC106720890 isoform X2 [Papilio machaon] >gi|930678874|gb|KPJ18795.1| hypothetical protein RR48_02578 [Papilio machaon]	33.3733	0.968772	-2.52302	-2.44423	0.0005	0.0116352	Down	38.1048	74.6119	8.41156	12.3647	1.96659	3.12607	0.461284	0.640032
NLU021467.1	PREDICTED: uncharacterized protein LOC106672366 isoform X2 [Cimex lectularius] >gi|939232889|ref|XP_014259431.1| PREDICTED: uncharacterized protein LOC106672366 isoform X2 [Cimex lectularius] >gi|939232891|ref|XP_014259521.1| PREDICTED: uncharacterized protein LOC106672366 isoform X2 [Cimex lectularius]	20.2664	1.20452	-2.02389	-2.43782	0.00366	0.042981	Down	39.7616	28.4882	3.82343	8.99253	2.94435	1.67625	0.31232	0.634819
NLU025998.1	hypothetical protein [Nilaparvata lugens]	39.7935	0.896627	-2.70455	-2.42497	0.000229	0.00683966	Down	57.1572	77.3251	16.8231	7.86846	1.65262	1.81692	0.528944	0.217279
NLU015341.1	putative E3 ubiquitin-protein ligase sinah, partial [Zootermopsis nevadensis]	82.8593	0.923159	-2.56302	-2.36608	0.000421	0.0103766	Down	169.815	107.17	6.1175	48.3348	4.91984	2.51002	0.190939	1.43077
NLU023320.1	Alanyl-tRNA synthetase domain-containing protein 1 [Zootermopsis nevadensis]	35.5701	0.947416	-2.49703	-2.36572	0.000558	0.012524	Down	81.1799	37.9843	12.9997	10.1166	3.23582	1.22674	0.572455	0.412676
NLU028595.1	PREDICTED: zinc finger protein 208-like isoform X1 [Anolis carolinensis]	69.5476	0.852005	-2.75948	-2.35109	0.00018	0.0057894	Down	45.5601	187.208	22.9406	22.4813	0.863093	2.92478	0.478576	0.430097
NLU006075.1	cAMP-specific 3',5'-cyclic phosphodiesterase [Atta colombica]	24.8995	1.16661	-2.0108	-2.34583	0.00384	0.0443464	Down	61.2991	21.7053	5.35281	11.2407	2.0071	0.563425	0.193074	0.357115
NLU002452.1	PREDICTED: 40S ribosomal protein S16 [Athalia rosae] >gi|998522296|ref|XP_015522215.1| PREDICTED: 40S ribosomal protein S16 [Neodiprion lecontei]	280.108	0.391959	-5.94888	-2.33172	4.89e-12	2.7e-09	Down	402.586	533.136	111.644	73.0643	54.4333	58.5578	16.5959	10.0507
NLU013558.1	No hits found	45.3804	0.936643	-2.47634	-2.31945	0.000609	0.0132737	Down	114.314	36.6277	11.4703	19.1091	6.92298	1.78925	0.753545	1.16571
NLU024369.1	PREDICTED: uncharacterized protein LOC105685138 [Athalia rosae]	39.0575	0.864353	-2.64286	-2.28436	0.000302	0.00822091	Down	62.9558	66.4725	9.94093	16.861	3.65015	3.13668	0.608037	0.944088
NLU005980.1	PREDICTED: beta-chimaerin isoform X2 [Cimex lectularius]	33.1901	0.964044	-2.34235	-2.25813	0.00105	0.0191626	Down	38.1048	71.8988	13.7644	8.99253	3.49144	5.30898	1.33268	0.811264
NLU026866.1	Triple functional domain protein, partial [Zootermopsis nevadensis]	25.2404	1.08154	-2.08289	-2.25272	0.00295	0.0372614	Down	43.9034	39.3408	5.35281	12.3647	1.04923	0.757551	0.141681	0.300945
NLU021329.1	hypothetical protein CGLO_07126 [Colletotrichum gloeosporioides Cg-14]	27.9447	0.995871	-2.25509	-2.24578	0.00149	0.0241275	Down	42.2467	50.1935	11.4703	7.86846	1.62415	1.57384	0.495294	0.303078
NLU013841.1	No hits found	60.1586	0.898312	-2.44116	-2.19292	0.00071	0.0146403	Down	80.3515	116.666	7.64687	35.9701	1.32764	1.55723	0.139852	0.608936
NLU008197.1	No hits found	1172.71	0.314992	-6.94737	-2.18837	2.65e-15	3.72e-12	Down	2067.6	1777.12	285.228	560.909	164.656	115.053	25.0882	45.6211
NLU026307.2	GTP-binding protein ARD-1 [Zootermopsis nevadensis]	71.5902	0.666346	-3.22942	-2.15191	2.24e-05	0.00124043	Down	88.6351	145.154	24.47	28.1017	2.77125	3.65966	0.845304	0.898642
NLU028910.1	PREDICTED: glutamate receptor ionotropic, kainate 2-like isoform X2 [Halyomorpha halys]	1591.74	0.332095	-6.38966	-2.12198	1.8e-13	1.66e-10	Down	1673.3	3504.05	503.929	685.68	96.4363	164.11	32.1022	40.3843
NLU002396.1	PREDICTED: zinc finger protein 845-like, partial [Priapulus caudatus]	26.3812	1.03792	-2.02586	-2.10268	0.00364	0.0427795	Down	33.963	51.5501	7.64687	12.3647	1.67905	2.02158	0.377235	0.586539
NLU022981.1	PREDICTED: zinc finger and BTB domain-containing protein 14-like isoform X2 [Fopius arisanus]	35.3332	0.983925	-2.12547	-2.0913	0.00248	0.0335474	Down	46.3885	67.829	6.88218	20.2332	2.00479	2.35498	0.311211	0.895428
NLU005876.1	PREDICTED: uncharacterized protein LOC107398934 [Tribolium castaneum]	57.6985	0.811094	-2.56286	-2.07872	0.000422	0.0103813	Down	70.4111	116.666	31.3522	12.3647	2.63395	3.54713	1.27929	0.446159
NLU005937.1	PREDICTED: dynamin-like 120 kDa protein, mitochondrial isoform X3 [Tribolium castaneum] >gi|1004400248|gb|EFA02998.2| Dynamin-like 120 kDa protein, mitochondrial [Tribolium castaneum]	78.6783	1.03946	-1.98865	-2.06713	0.00417	0.0467401	Down	149.106	104.457	3.82343	57.3274	2.45645	1.38283	0.062662	0.963497
NLU028212.1	protein fem-1-like protein b protein [Lasius niger]	62.2792	0.694481	-2.97443	-2.06569	7.38e-05	0.0029353	Down	80.3515	120.736	22.1759	25.8535	10.7955	13.234	3.30428	3.42609
NLU018199.1	leucine-rich repeat-containing protein [Rickettsia peacockii str. Rustic]	119.705	0.599539	-3.34954	-2.00818	1.29e-05	0.000809446	Down	152.419	230.619	30.5875	65.1958	1.75829	2.16311	0.389863	0.765834
NLU008133.1	No hits found	24827.6	0.685932	-2.92646	-2.00735	9.18e-05	0.00342849	Down	33817.2	45711.3	5426.22	14355.4	549.694	603.846	97.5438	238.521
NLU007223.1	No hits found	7612.3	0.518477	-3.86904	-2.00601	1.01e-06	0.000109264	Down	14026.7	10352.1	2044.01	4026.4	254.691	152.744	41.0383	74.7263
NLU008209.1	No hits found	40.0651	0.848106	-2.34823	-1.99155	0.00103	0.0188626	Down	77.8664	50.1935	17.5878	14.6129	1.42905	0.736941	0.35874	0.274329
NLU021575.1	hypothetical protein OCS_05348 [Ophiocordyceps sinensis CO18]	45.878	0.960038	-2.05384	-1.97177	0.00328	0.0399909	Down	38.1048	108.526	26.764	10.1166	0.533649	1.2333	0.407111	0.141205
NLU001413.1	PREDICTED: diacylglycerol kinase eta isoform X4 [Cimex lectularius]	74.2559	0.732347	-2.6814	-1.96372	0.000255	0.0073314	Down	113.486	123.449	44.3518	15.7369	1.46868	1.2986	0.63651	0.205998
NLU007036.1	UDP-glucuronosyltransferase 2B5 [Zootermopsis nevadensis]	125.674	0.535917	-3.65104	-1.95665	2.85e-06	0.000261185	Down	161.531	238.758	61.9396	40.4664	4.83938	5.78733	2.02887	1.23505
NLU027969.1	RING finger protein 11 [Zootermopsis nevadensis]	39.4292	0.83609	-2.33473	-1.95205	0.00108	0.0195573	Down	69.5827	55.6198	14.5291	17.9851	7.40958	4.7682	1.67972	1.83708
NLU014432.1	hypothetical protein DAPPUDRAFT_314004 [Daphnia pulex]	92.8711	0.672346	-2.88553	-1.94008	0.00011	0.00390756	Down	94.4337	200.774	48.1753	28.1017	9.35019	16.2537	5.26652	2.79421
NLU004072.1	Torsin-like protein [Lucilia cuprina]	38.3477	0.941205	-2.05068	-1.93011	0.00332	0.0402978	Down	62.1274	59.6896	23.7053	7.86846	3.04492	2.38387	1.28039	0.395467
NLU024228.1	yellow protein precursor [Anopheles darlingi]	58.242	0.87313	-2.18018	-1.90358	0.00203	0.0292439	Down	51.3587	132.945	35.1756	13.4888	1.38853	2.90816	1.03497	0.350065
NLU018206.1	PREDICTED: uncharacterized protein LOC107398934 [Tribolium castaneum]	140.612	0.650286	-2.91509	-1.89564	9.67e-05	0.00355587	Down	135.024	307.944	35.1756	84.305	3.56702	6.61998	1.02798	2.2743
NLU016421.2	PREDICTED: uncharacterized protein LOC105843531 [Hydra vulgaris]	2763.47	0.627215	-3.0047	-1.8846	6.43e-05	0.00265839	Down	4581.69	4115.87	669.101	1687.22	231.447	168.963	37.3887	87.1346
NLU018695.1	Homeobox protein Hox-A1 [Zootermopsis nevadensis]	51.1984	0.913743	-2.04781	-1.87117	0.00335	0.0405785	Down	110.173	50.1935	10.7056	33.722	3.06654	1.122	0.323791	0.957933
NLU015355.1	PREDICTED: uncharacterized protein LOC103523385 [Diaphorina citri]	744.35	0.306543	-6.07454	-1.86211	1.86e-12	1.24e-09	Down	1256.63	1079.84	403.755	237.178	67.2557	46.9343	23.8699	12.9188
NLU003449.1	No hits found	42.5259	0.920098	-2.0081	-1.84765	0.00388	0.0446329	Down	55.5005	77.3251	9.17624	28.1017	8.46447	9.505	1.52545	4.36699
NLU020467.1	PREDICTED: uncharacterized protein LOC103512885 [Diaphorina citri]	39.4167	0.893285	-2.05621	-1.83678	0.00325	0.0397625	Down	48.8736	74.6119	22.9406	11.2407	2.29861	2.81876	1.18323	0.537238
NLU008025.1	PREDICTED: myotilin-like [Diuraphis noxia]	160.71	0.460382	-3.82951	-1.76304	1.23e-06	0.0001284	Down	262.592	233.332	58.1162	88.8012	12.9553	9.31608	3.1694	4.43081
NLU009716.2	PREDICTED: cubilin [Bombus impatiens]	40.3202	0.873957	-1.99949	-1.74746	0.004	0.0455558	Down	72.8962	51.5501	24.47	12.3647	3.82085	2.20254	1.42257	0.65417
NLU014903.1	T-box protein H15, putative [Pediculus humanus corporis] >gi|212508204|gb|EEB11973.1| T-box protein H15, putative [Pediculus humanus corporis]	38.9576	0.860153	-2.02816	-1.74453	0.0036	0.0425434	Down	48.0452	71.8988	14.5291	21.3573	1.65762	2.00309	0.54595	0.74911
NLU008158.1	PREDICTED: DNA repair and recombination protein RAD54-like isoform X2 [Apis cerana]	51.1308	0.744157	-2.34179	-1.74266	0.00106	0.0191914	Down	74.5529	82.7514	19.1172	28.1017	1.62053	1.45811	0.452902	0.623275
NLU021690.1	hypothetical protein [Nilaparvata lugens]	137.617	0.661163	-2.63051	-1.7392	0.000317	0.00852569	Down	116.8	306.587	40.5284	86.5531	2.0189	4.31471	0.775152	1.52946
NLU011811.1	PREDICTED: zinc finger protein 658B-like [Gekko japonicus]	42.1117	0.854949	-2.02597	-1.73211	0.00364	0.0427675	Down	80.3515	48.8369	14.5291	24.7295	1.86017	0.910567	0.371467	0.582726
NLU012918.1	PREDICTED: ubiquinol-cytochrome-c reductase complex assembly factor 1 [Musca domestica]	36.4587	0.865125	-1.99402	-1.72508	0.0041	0.04615	Down	49.702	62.4027	19.1172	14.6129	0.972594	1.00157	0.408081	0.284187
NLU016423.1	PREDICTED: uncharacterized protein LOC106069077 isoform X2 [Biomphalaria glabrata]	24565.7	0.792363	-2.16451	-1.71508	0.00215	0.0304251	Down	31453.1	43867.8	5460.63	17481.5	657.851	745.667	126.321	373.767
NLU005139.1	No hits found	51.1624	0.728091	-2.34768	-1.70932	0.00103	0.0188908	Down	82.0082	74.6119	22.1759	25.8535	10.7876	7.91248	3.20296	3.3834
NLU027371.1	PREDICTED: A disintegrin and metalloproteinase with thrombospondin motifs 9 [Acyrthosiphon pisum]	170.692	0.639969	-2.64447	-1.69238	0.000299	0.0081818	Down	150.763	370.347	45.8812	115.779	2.87006	5.7369	0.958225	2.24383
NLU026221.1	No hits found	53.4293	0.833712	-1.98376	-1.65389	0.00425	0.0472822	Down	95.2621	66.4725	13.7644	38.2182	2.71036	1.52039	0.436285	1.11847
NLU017695.1	PREDICTED: zinc finger protein 572-like [Priapulus caudatus]	65.8759	0.675157	-2.44686	-1.65201	0.00069	0.0144107	Down	77.8664	122.092	29.8228	33.722	6.26448	7.97068	2.58688	2.77051
NLU027994.1	GTP-binding protein ypt4 [Zootermopsis nevadensis]	42.0973	0.826634	-1.98706	-1.64257	0.0042	0.0469156	Down	48.8736	78.6817	18.3525	22.4813	5.3516	7.05715	2.24056	2.44564
NLU014850.1	PREDICTED: G-protein coupled receptor moody isoform X2 [Cimex lectularius]	138.698	0.632417	-2.5787	-1.63081	0.000395	0.00991736	Down	134.195	284.882	41.2931	94.4215	5.8429	10.0466	1.97891	4.16573
NLU002027.1	No hits found	487.854	0.375098	-4.32565	-1.62254	9.12e-08	1.52e-05	Down	721.507	752.902	319.639	157.369	104.489	88.6114	51.2201	23.2748
NLU025264.1	Inhibitor of nuclear factor kappa-B kinase subunit alpha [Zootermopsis nevadensis]	118.413	0.55527	-2.88825	-1.60376	0.000108	0.00387391	Down	131.71	225.192	67.2924	49.4589	3.39916	4.71967	1.90339	1.30328
NLU026920.1	PREDICTED: gastrula zinc finger protein XlCGF8.2DB-like [Sinocyclocheilus grahami]	49.7162	0.790046	-2.02985	-1.60368	0.00358	0.0423713	Down	56.3289	93.6041	29.8228	19.1091	0.494517	0.666482	0.287018	0.16874
NLU013556.1	No hits found	4514.23	0.257063	-6.18269	-1.58934	8.46e-13	6.3e-10	Down	8015.27	5534.85	1704.49	2802.3	521.837	292.847	122.742	186.484
NLU014693.1	PREDICTED: uncharacterized protein LOC107398934 [Tribolium castaneum]	103.087	0.660647	-2.39758	-1.58395	0.000845	0.0165038	Down	89.4635	219.766	41.2931	61.8236	2.77556	5.56251	1.42103	1.94368
NLU007227.1	PREDICTED: putative glutathione-specific gamma-glutamylcyclotransferase 2 [Cephus cinctus]	327.005	0.324249	-4.86878	-1.5787	4.24e-09	1.12e-06	Down	550.863	428.68	162.114	166.362	26.7006	16.8776	8.67626	8.23394
NLU025706.1	Homeobox domain-containing protein, partial [Oryctes borbonicus]	56.4516	0.725321	-2.17193	-1.57535	0.0021	0.029861	Down	91.9486	77.3251	35.1756	21.3573	4.37523	2.94329	1.84428	1.0309
NLU026595.1	PREDICTED: 28S ribosomal protein S31, mitochondrial [Cimex lectularius]	51.0775	0.729189	-2.15424	-1.57085	0.00224	0.0312214	Down	68.7544	84.108	24.47	26.9776	10.4275	10.3189	4.10275	4.14494
NLU024668.1	Aromatic-L-amino-acid decarboxylase [Zootermopsis nevadensis]	100.912	0.764535	-2.05254	-1.56924	0.0033	0.0401176	Down	88.6351	212.983	24.47	77.5606	2.50084	4.88158	0.760587	2.21737
NLU017030.1	Nuclear pore complex protein Nup98-Nup96 [Zootermopsis nevadensis]	117.751	0.586123	-2.62722	-1.53987	0.000321	0.0086085	Down	125.912	225.192	74.9393	44.9626	6.54798	9.52371	4.31039	2.35082
NLU017207.1	beta-N-acetylhexosaminidase [Nilaparvata lugens]	70.4663	0.722515	-2.11275	-1.52649	0.00261	0.0346226	Down	115.143	93.6041	21.4112	51.707	3.30938	2.1927	0.671495	1.50887
NLU013559.2	No hits found	3478.72	0.233466	-6.46176	-1.5086	9.73e-14	1.03e-10	Down	4162.54	6133.1	1521.73	2097.51	52.4442	62.7944	21.2055	27.0126
NLU002289.1	hypothetical protein L798_03890 [Zootermopsis nevadensis]	98.7148	0.651549	-2.29708	-1.49666	0.00126	0.021614	Down	207.091	84.108	49.7046	53.9552	5.70087	1.86845	1.51206	1.50519
NLU009557.1	PREDICTED: regulator of hypoxia-inducible factor 1 [Acyrthosiphon pisum]	326.551	0.430227	-3.47291	-1.49414	7.28e-06	0.000514852	Down	444.832	518.214	109.35	233.806	9.04032	8.5668	2.45672	4.84955
NLU019205.1	vitellogenin [Nilaparvata lugens]	906566	0.392716	-3.80052	-1.49253	1.41e-06	0.000144391	Down	1.00229e+06	1.67315e+06	425038	525784	8274.29	11225.2	3880.89	4437.04
NLU007420.2	PREDICTED: protein retinal degeneration B isoform X1 [Cimex lectularius] >gi|939251560|ref|XP_014245386.1| PREDICTED: protein retinal degeneration B isoform X1 [Cimex lectularius]	145.951	0.475442	-3.11662	-1.48177	3.73e-05	0.00182938	Down	224.487	204.844	61.175	93.2975	4.15451	3.07741	1.24957	1.75175
NLU016234.1	PREDICTED: protein FEV-like [Diaphorina citri]	113.893	0.560585	-2.59162	-1.45282	0.000374	0.00955261	Down	147.449	185.852	43.5872	78.6846	15.9684	16.4289	5.16407	8.66606
NLU016453.1	hypothetical protein [Nilaparvata lugens]	106.566	0.575774	-2.5163	-1.44882	0.000512	0.0118593	Down	110.173	202.131	58.8809	55.0792	1.76714	2.63024	1.0475	0.901748
NLU015779.1	PREDICTED: putative phospholipase B-like 2 isoform X3 [Priapulus caudatus]	148.489	0.564138	-2.56411	-1.44651	0.000419	0.0103439	Down	130.882	303.874	72.6453	86.5531	5.11517	9.65306	3.13674	3.42717
NLU003941.1	leucine-rich repeat-containing protein [Rickettsia peacockii str. Rustic]	112.309	0.604166	-2.37791	-1.43665	0.00091	0.0174111	Down	101.889	226.549	63.469	57.3274	1.17799	2.12068	0.811538	0.668095
NLU004755.1	Vitellogenin [Zootermopsis nevadensis]	48502.7	0.459054	-3.11342	-1.42923	3.81e-05	0.00184936	Down	49375.6	92101	23631.1	28903.1	343.469	520.68	181.815	205.527
NLU005424.1	PREDICTED: glucose dehydrogenase [FAD, quinone]-like [Diaphorina citri]	145.928	0.472925	-3.01905	-1.42779	6.07e-05	0.00253569	Down	183.897	241.471	67.2924	91.0493	6.0123	6.40719	2.4345	3.04721
NLU016962.1	PREDICTED: inactive pancreatic lipase-related protein 1 [Acyrthosiphon pisum]	3943.85	0.662495	-2.14558	-1.42143	0.00231	0.0319068	Down	4894.81	6591.63	1211.26	3077.69	168.491	184.412	46.1016	108.311
NLU025717.2	No hits found	2277.83	0.280938	-5.05025	-1.4188	1.53e-09	4.41e-07	Down	2801.53	3828.27	895.448	1586.06	52.8183	58.65	18.6725	30.566
NLU019416.1	PREDICTED: NAD-dependent protein deacetylase Sirt6 [Cimex lectularius]	62.5029	0.695031	-2.03082	-1.41148	0.00356	0.0422733	Down	67.926	113.953	34.4109	33.722	2.14967	2.94236	1.19208	1.09885
NLU012715.1	hypothetical protein DAPPUDRAFT_67127, partial [Daphnia pulex]	555.116	0.498009	-2.83262	-1.41067	0.000135	0.00461681	Down	367.794	1246.7	341.815	264.156	53.9893	148.653	55.3961	39.5329
NLU028632.1	ABC protein subfamily ABCH [Laodelphax striatella]	156.357	0.459054	-3.06445	-1.40675	4.86e-05	0.0021807	Down	264.249	189.921	94.8212	76.4365	6.90241	4.01504	2.7429	2.0197
NLU022670.2	Integrator complex subunit 7 [Zootermopsis nevadensis]	114.667	0.52622	-2.64334	-1.39098	0.000301	0.00820922	Down	136.68	195.348	55.8221	70.8162	9.06259	10.5058	4.05729	4.76836
NLU015813.2	protein C-ets-1-B, putative [Pediculus humanus corporis] >gi|212513960|gb|EEB16358.1| protein C-ets-1-B, putative [Pediculus humanus corporis]	86.1355	0.675985	-2.03427	-1.37514	0.00352	0.0419242	Down	87.8068	161.433	62.7043	32.5979	2.86893	4.28528	2.24613	1.06918
NLU005648.1	Nucleolar transcription factor 1 [Zootermopsis nevadensis]	87.9205	0.622488	-2.19865	-1.36863	0.0019	0.0279028	Down	91.1202	162.79	55.0575	42.7145	4.75796	6.90816	3.16138	2.29015
NLU013560.3	No hits found	1136.04	0.275344	-4.92774	-1.35682	3.09e-09	8.32e-07	Down	1542.42	1724.21	479.459	798.087	34.7011	31.5285	11.9292	18.3485
NLU002423.1	No hits found	1012.85	0.390893	-3.47021	-1.35648	7.42e-06	0.000520048	Down	859.844	2053.86	456.518	681.184	57.8958	112.37	33.9738	46.9078
NLU028402.1	PREDICTED: uncharacterized protein LOC107398934 [Tribolium castaneum]	163.512	0.549346	-2.46871	-1.35618	0.000626	0.01356	Down	175.614	294.378	60.4103	123.647	4.69223	6.37602	1.77075	3.3663
NLU025004.1	salivap-2 [Nilaparvata lugens]	143.514	0.506876	-2.67069	-1.35371	0.000268	0.00756953	Down	154.904	257.75	70.3512	91.0493	7.13987	9.61389	3.58587	4.28177
NLU009393.1	No hits found	1974.71	0.216039	-6.26582	-1.35366	4.4e-13	3.71e-10	Down	2350.07	3327.69	1043.03	1178.02	59.5407	68.53	29.2369	30.4978
NLU028718.1	PREDICTED: uncharacterized protein LOC107398934 [Tribolium castaneum]	110.525	0.554292	-2.42829	-1.34598	0.000753	0.01517	Down	116.8	200.774	62.7043	61.8236	3.603	5.06367	2.15009	1.95427
NLU011282.1	DNA polymerase subunit gamma-1, mitochondrial, partial [Zootermopsis nevadensis]	143.463	0.562774	-2.37045	-1.33403	0.000939	0.0177663	Down	160.703	250.967	109.35	52.8311	2.18812	2.77942	1.6408	0.727958
NLU006173.1	No hits found	16376	0.443471	-2.97603	-1.31979	7.3e-05	0.00292004	Down	18291.1	28477.3	7334.11	11401.4	559.192	707.526	247.995	356.312
NLU017445.1	PREDICTED: uncharacterized protein LOC105430915 isoform X4 [Pogonomyrmex barbatus]	81.849	0.612591	-2.12921	-1.30433	0.00245	0.0332372	Down	123.427	109.883	58.1162	35.9701	6.35983	4.59586	3.30806	1.85641
NLU016910.1	PREDICTED: uncharacterized protein LOC107398934 [Tribolium castaneum]	481.135	0.406933	-3.19041	-1.29828	2.68e-05	0.00142071	Down	471.34	896.7	210.289	346.212	12.2653	18.9348	6.03075	9.18351
NLU028427.1	PREDICTED: uncharacterized protein LOC107398934 [Tribolium castaneum]	144.244	0.520874	-2.48141	-1.2925	0.000598	0.0130863	Down	153.248	256.394	67.2924	100.042	4.68761	6.37012	2.27592	3.11403
NLU007593.1	PREDICTED: transforming growth factor beta regulator 1 [Halyomorpha halys] >gi|939685688|ref|XP_014287141.1| PREDICTED: transforming growth factor beta regulator 1 [Halyomorpha halys]	122.567	0.493434	-2.61903	-1.29232	0.000333	0.00881793	Down	164.016	184.495	81.0568	60.6996	6.69507	6.10428	3.63822	2.51323
NLU014783.1	hypothetical protein L798_04087 [Zootermopsis nevadensis]	96.556	0.581719	-2.15851	-1.25565	0.00221	0.030888	Down	109.344	162.79	46.6459	67.444	1.69286	2.04584	0.794241	1.07159
NLU011580.1	Ras GTPase-activating protein 1 [Zootermopsis nevadensis]	91.006	0.555898	-2.24685	-1.24902	0.00155	0.0246498	Down	115.143	141.084	50.4693	57.3274	3.71996	3.72472	1.78889	1.86939
NLU017221.1	PREDICTED: uncharacterized protein LOC107398934 [Tribolium castaneum]	80.8388	0.595681	-2.06783	-1.23177	0.00312	0.038656	Down	107.688	119.379	55.8221	40.4664	3.26049	2.94454	1.87731	1.22687
NLU021659.1	hypothetical protein L798_10195 [Zootermopsis nevadensis]	365.295	0.397155	-3.09556	-1.22942	4.13e-05	0.0019644	Down	367.794	656.585	182.76	254.039	7.94389	11.5299	4.37425	5.6141
NLU001923.1	PREDICTED: mortality factor 4-like protein 1 [Halyomorpha halys]	11.5956	1.97156	-0.622582	-1.22746	0.000285	0.000534	Down	19.0524	13.5658	13.7644	0	2.86526	1.65144	2.32965	0
NLU016645.1	sugar transporter 10 [Nilaparvata lugens]	77.1596	0.604722	-2.02028	-1.22171	0.00371	0.0433546	Down	95.2621	120.736	42.0578	50.583	4.15067	4.29596	2.00496	2.22297
NLU006614.1	PREDICTED: exportin-2 isoform X2 [Tupaia chinensis]	106.504	0.543203	-2.24861	-1.22145	0.00154	0.0245376	Down	146.621	151.937	77.9981	49.4589	4.19132	3.53057	2.45883	1.44745
NLU003841.1	ATP-binding cassette sub-family G member 4-like protein [Laodelphax striatella]	384.739	0.481561	-2.53035	-1.21852	0.000483	0.0113948	Down	289.928	786.817	198.054	264.156	7.30388	16.1388	5.53214	6.80361
NLU022230.2	pol polyprotein [Glypta fumiferanae]	118.422	0.566007	-2.15019	-1.21702	0.00227	0.0315403	Down	155.733	174.999	47.4106	95.5456	5.91523	5.38022	1.98663	3.69749
NLU007225.2	No hits found	268473	0.453112	-2.68529	-1.21673	0.00025	0.00724673	Down	357369	393468	111392	211661	15153	13558.6	5223.99	9174.24
NLU020403.1	PREDICTED: inhibitor of growth protein 3 isoform X2 [Halyomorpha halys]	99.0587	0.540289	-2.24844	-1.21481	0.00154	0.0245481	Down	127.568	149.224	51.9987	67.444	10.3088	9.80817	4.63929	5.52156
NLU018797.1	No hits found	147.264	0.513992	-2.35921	-1.21262	0.000981	0.0183138	Down	143.307	268.603	89.4684	87.6771	9.16445	13.9094	6.33623	5.6801
NLU021672.1	putative Dynamin, partial [Daphnia magna]	145.06	0.48282	-2.51085	-1.21229	0.000523	0.0120441	Down	166.502	238.758	74.9393	100.042	5.23742	6.11715	2.61491	3.19837
NLU014705.1	PREDICTED: glucose dehydrogenase [FAD, quinone] [Athalia rosae]	177.874	0.43546	-2.75969	-1.20174	0.00018	0.00578558	Down	294.898	200.774	112.409	103.414	7.32062	4.04499	3.08686	2.62183
NLU018593.1	Guanine nucleotide-binding protein subunit beta-5 [Zootermopsis nevadensis]	166.266	0.476812	-2.51523	-1.19929	0.000514	0.0118956	Down	179.755	283.525	84.8802	116.903	11.0712	14.175	5.7514	7.32423
NLU014473.1	PREDICTED: geranylgeranyl transferase type-1 subunit beta [Halyomorpha halys]	91.2831	0.567265	-2.10826	-1.19594	0.00266	0.0350089	Down	109.344	145.154	61.175	49.4589	7.70304	8.32764	4.76532	3.56263
NLU007224.1	No hits found	218418	0.212142	-5.5996	-1.18791	4.76e-11	2.15e-08	Down	295312	311851	99591.3	166919	7008.83	6015.01	2614.27	4049.66
NLU021881.1	myospheroid protein, putative [Pediculus humanus corporis] >gi|212517678|gb|EEB19531.1| myospheroid protein, putative [Pediculus humanus corporis]	149.402	0.440381	-2.59517	-1.14287	0.000367	0.00945429	Down	190.524	221.123	99.4093	86.5531	3.04592	2.86859	1.75469	1.41532
NLU009006.1	PREDICTED: PR domain zinc finger protein 13 [Athalia rosae]	318.271	0.360266	-3.16588	-1.14056	3e-05	0.00154612	Down	439.862	436.819	242.406	153.997	13.0467	10.5367	7.95558	4.67451
NLU007236.1	PREDICTED: Golgi-associated PDZ and coiled-coil motif-containing protein-like isoform X2 [Cimex lectularius]	148.968	0.493595	-2.29913	-1.13484	0.00125	0.0214978	Down	163.188	246.898	109.35	76.4365	3.15526	3.88287	2.32975	1.4957
NLU019210.1	vitellogenin [Nilaparvata lugens]	903741	0.450705	-2.50481	-1.12893	0.000538	0.0122519	Down	895469	1.5852e+06	486359	647936	10097.6	14527	6065.87	7468.79
NLU008287.1	Metallophosphoesterase 1 [Zootermopsis nevadensis]	136.444	0.512866	-2.20042	-1.12852	0.00188	0.0277775	Down	218.689	156.007	104.762	66.3199	10.6433	6.13488	5.62579	3.27501
NLU015934.1	hypothetical protein L798_02006 [Zootermopsis nevadensis]	110.684	0.561009	-2.0058	-1.12527	0.00391	0.0448781	Down	108.516	195.348	68.0571	70.8162	6.07172	8.8825	4.17353	3.9914
NLU027372.2	PREDICTED: A disintegrin and metalloproteinase with thrombospondin motifs 9 [Acyrthosiphon pisum]	208.927	0.4516	-2.49036	-1.12465	0.000578	0.0127614	Down	240.226	332.362	97.8799	165.238	2.54976	2.86576	1.1435	1.79778
NLU019821.1	PREDICTED: piggyBac transposable element-derived protein 4-like [Athalia rosae]	109.221	0.532667	-2.09678	-1.11689	0.0028	0.0360129	Down	120.113	179.069	65.7631	71.9402	3.84344	4.66431	2.33636	2.36727
NLU013557.2	conserved Plasmodium protein, unknown function [Plasmodium berghei ANKA] >gi|991456795|emb|CXI63337.1| conserved Plasmodium protein, unknown function [Plasmodium berghei]	8678.22	0.184462	-5.99329	-1.10554	3.6e-12	2.06e-09	Down	13616.7	10079.4	4932.23	6084.57	954.435	574.111	382.364	435.927
NLU007681.1	Cell division protein kinase 9 [Zootermopsis nevadensis]	162.006	0.444524	-2.48254	-1.10355	0.000595	0.0130448	Down	250.995	191.278	114.703	91.0493	9.84797	6.08674	4.98036	3.63055
NLU007718.1	PREDICTED: LOW QUALITY PROTEIN: transducin-like enhancer protein 2 [Nipponia nippon]	380.655	0.292302	-3.76998	-1.10197	1.65e-06	0.00016326	Down	474.654	564.338	238.582	245.046	16.2319	15.6618	9.00675	8.55733
NLU024844.2	PREDICTED: zinc finger protein rotund-like [Halyomorpha halys]	470.763	0.272091	-4.03144	-1.09692	4.42e-07	5.54e-05	Down	703.283	579.26	293.64	306.87	24.579	16.4323	11.3323	10.9656
NLU017789.1	insulin receptor 2 [Laodelphax striatella]	191.425	0.521478	-2.09939	-1.09479	0.00276	0.0357825	Down	268.391	252.324	71.8806	173.106	3.31526	2.52853	0.979209	2.18768
NLU025350.1	PREDICTED: uncharacterized protein LOC107398934 [Tribolium castaneum]	203.001	0.459693	-2.36191	-1.08575	0.000968	0.0181813	Down	215.375	336.432	101.703	158.493	5.58683	7.11375	2.92693	4.19784
NLU011477.1	vitellogenin [Nilaparvata lugens]	1.23588e+06	0.423872	-2.5436	-1.07816	0.000454	0.0109716	Down	1.25616e+06	2.09851e+06	673243	915630	9657.84	13112.1	5725.02	7196.26
NLU007391.1	ATP-binding cassette sub-family G member 4-like protein [Laodelphax striatella]	238.633	0.433197	-2.46399	-1.06739	0.000642	0.0137399	Down	270.047	377.129	192.701	114.655	6.63724	7.5359	5.22991	2.86559
NLU011311.1	defensin B [Laodelphax striatella]	450.836	0.495772	-2.14976	-1.06579	0.00228	0.0315743	Down	929.427	290.308	310.463	273.148	102.536	26.0383	37.8551	30.7392
NLU013790.1	PREDICTED: longitudinals lacking protein, isoforms H/M/V-like isoform X2 [Diuraphis noxia]	163.593	0.475429	-2.21492	-1.05304	0.00178	0.0267656	Down	168.158	274.029	117.762	94.4215	6.2692	8.29691	4.84124	3.56689
NLU002162.1	PREDICTED: alkaline phosphatase [Cephus cinctus]	218.539	0.404515	-2.60176	-1.05245	0.000358	0.00927466	Down	346.257	242.828	127.703	157.369	4.27667	2.43227	1.74353	1.99003
NLU006957.1	PREDICTED: cell division cycle 7-related protein kinase isoform X2 [Xenopus tropicalis]	150.75	0.468381	-2.2419	-1.05006	0.00159	0.0249679	Down	165.673	241.471	107.056	88.8012	5.60275	6.62242	4.01282	3.05773
NLU010299.1	PREDICTED: vesicle-trafficking protein SEC22b [Cimex lectularius]	133.278	0.525449	-1.99594	-1.04877	0.00406	0.0459403	Down	156.561	203.487	110.115	62.9477	27.0255	28.4685	21.0467	11.0354
NLU011538.2	Palmitoyltransferase ZDHHC17 [Zootermopsis nevadensis]	185.507	0.436135	-2.39212	-1.04329	0.000862	0.0167515	Down	231.942	267.246	95.5859	147.253	1.01888	0.951123	0.464867	0.659311
NLU004153.1	Galectin-8 [Zootermopsis nevadensis]	166.62	0.479709	-2.17345	-1.04262	0.00208	0.0297465	Down	248.51	199.417	80.2921	138.26	9.68815	6.31939	3.43469	5.47983
NLU023233.1	Lysine-specific histone demethylase 1 [Zootermopsis nevadensis]	152.397	0.454314	-2.24935	-1.02191	0.00154	0.0244905	Down	171.472	237.402	106.291	94.4215	6.50816	7.31016	4.45897	3.66347
NLU023885.1	PREDICTED: protein asteroid [Tribolium castaneum] >gi|270007987|gb|EFA04435.1| Protein asteroid homolog 1-like Protein [Tribolium castaneum]	272.401	0.419239	-2.43254	-1.01982	0.000736	0.0149933	Down	258.45	472.09	192.701	166.362	4.90248	7.28703	4.0401	3.23068
NLU011691.1	Calcium-independent phospholipase A2-gamma [Zootermopsis nevadensis]	286.398	0.377558	-2.68487	-1.01369	0.00025	0.00725582	Down	326.376	439.532	155.996	223.689	11.6366	12.7427	6.13165	8.15782
NLU016422.1	PREDICTED: uncharacterized protein LOC105485544 isoform X3 [Macaca nemestrina]	2668	0.22414	-4.52147	-1.01344	3.25e-08	6.14e-06	Down	3543.75	3590.87	1382.55	2154.83	222.356	183.056	95.9218	138.181
NLU002400.1	PREDICTED: Fanconi anemia group I protein [Cimex lectularius]	240.657	0.465441	-2.17271	-1.01127	0.00209	0.0298022	Down	255.137	389.339	207.995	110.158	3.10509	3.85738	2.80225	1.36696
NLU007226.1	hypothetical protein LOTGIDRAFT_138845, partial [Lottia gigantea] >gi|556113268|gb|ESP01920.1| hypothetical protein LOTGIDRAFT_138845, partial [Lottia gigantea]	520.479	0.299225	-3.37697	-1.01047	1.14e-05	0.000732898	Down	644.469	746.119	282.169	409.16	3.74847	3.52429	1.81576	2.43157
NLU016044.1	PREDICTED: PR domain zinc finger protein 13 [Athalia rosae]	463.314	0.265363	-3.79502	-1.00706	1.46e-06	0.000147633	Down	588.968	648.446	292.11	323.731	17.4877	15.6315	9.57651	9.82597
NLU018033.1	No hits found	1389.37	0.246398	-4.08366	-1.00621	3.25e-07	4.43e-05	Down	2028.67	1679.45	743.276	1106.08	75.8119	51.0014	30.7028	42.2472
NLU006964.1	No hits found	211.817	0.430332	-2.32628	-1.00107	0.00112	0.0200035	Down	224.487	340.502	119.291	162.99	14.274	17.6381	8.38704	10.6129
NLU004454.1	myosin RLC2, partial [Nilaparvata lugens]	9384.24	4.78474	5.91758	28.3141	6.48e-12	3.27e-09	Up	0	0	37537	0	0	0	6094.91	0
NLU003465.1	60S ribosomal protein L6 [Nosema bombycis] >gi|484857722|gb|EOB15455.1| CTD kinase subunit alpha, partial [Nosema bombycis CQ1]	196.333	4.785	4.95188	23.6948	2.67e-09	7.35e-07	Up	0	0	785.333	0	0	0	33.5999	0
NLU009024.1	PREDICTED: uncharacterized protein LOC100568834 [Acyrthosiphon pisum]	95.7339	1.5562	6.38688	9.93929	1.87e-13	1.69e-10	Up	0	0	187.348	195.587	0	0	8.29016	7.99807
NLU004886.1	PREDICTED: methionine aminopeptidase 1 isoform X1 [Halyomorpha halys]	3955.12	0.151967	2.52961	9.38442	4.83e-07	1.14e-05	Up	3111.34	3753.66	4455.83	4499.64	113.914	111.68	180.429	168.394
NLU005951.1	heat shock protein 60 [Nilaparvata lugens]	7866.21	0.113742	3.6069	8.41025	0.0036	0.00031	Up	6625.27	6886	8926.19	9027.37	55.0585	46.5039	82.0489	76.6889
NLU023079.2	PREDICTED: DNA excision repair protein haywire [Halyomorpha halys]	31.5987	2.05247	4.06522	8.34376	3.64e-07	4.8e-05	Up	0	0	118.526	7.86846	0	0	9.39437	0.551139
NLU007184.1	PREDICTED: uncharacterized protein LOC106674049 isoform X1 [Cimex lectularius]	21.2485	1.91778	4.04964	7.7663	3.97e-07	5.13e-05	Up	0	0	34.4109	50.583	0	0	0.794779	1.10042
NLU020430.1	malate dehydrogenase [Arsenophonus endosymbiont of Nilaparvata lugens]	20.2163	1.9554	3.93692	7.69824	7.11e-07	8.25e-05	Up	0	0	52.7634	28.1017	0	0	2.86166	1.41486
NLU024926.1	NMDA receptor subunit 1 variant B [Diploptera punctata] >gi|666335963|gb|AIG13070.1| NMDA receptor subunit 2 variant A1 [Diploptera punctata] >gi|666335967|gb|AIG13072.1| NMDA receptor subunit 2 variant A3 [Diploptera punctata]	18.9105	1.96033	3.87641	7.59906	9.72e-07	0.000106009	Up	0	0	35.1756	40.4664	0	0	0.691087	0.734738
NLU010042.1	hypothetical protein RF11_13241 [Thelohanellus kitauei]	18.8666	1.97075	3.85528	7.59779	1.1e-06	0.000115597	Up	0	0	45.1165	30.3498	0	0	2.25889	1.4005
NLU028859.5	prothrombin [Nilaparvata lugens]	16.4617	2.11407	3.50191	7.40329	6.2e-06	0.000461929	Up	0	0	51.234	14.6129	0	0	1.64031	0.430903
NLU025621.1	PREDICTED: structural maintenance of chromosomes protein 3 [Cimex lectularius]	15.4694	2.08348	3.50735	7.30749	6.01e-06	0.000452601	Up	0	0	21.4112	40.4664	0	0	0.459352	0.80555
NLU015929.1	No hits found	15.0985	2.09001	3.47979	7.27278	7.02e-06	0.000501809	Up	0	0	22.1759	38.2182	0	0	2.90905	4.58878
NLU018457.1	PREDICTED: protein bric-a-brac 2 isoform X3 [Cimex lectularius]	14.6129	2.89851	2.49256	7.22472	0.000572	0.0126824	Up	0	0	0	58.4514	0	0	0	9.49304
NLU015312.1	PREDICTED: vacuolar protein sorting-associated protein 13A-like isoform X1 [Cimex lectularius]	14.0508	2.92244	2.45277	7.16808	0.000672	0.0141761	Up	0	0	0	56.2033	0	0	0	0.493336
NLU027835.1	PREDICTED: uncharacterized protein LOC105678719 isoform X4 [Linepithema humile]	14.0508	2.92244	2.45277	7.16808	0.000672	0.0141761	Up	0	0	0	56.2033	0	0	0	4.39646
NLU024200.1	Chaoptin, partial [Zootermopsis nevadensis]	13.9725	2.41196	2.96788	7.15842	7.61e-05	0.00299857	Up	0	0	3.05875	52.8311	0	0	0.04397	0.708289
NLU022358.1	small heat shock protein 2 [Laodelphax striatella]	10.3377	1.54153	0.740267	7.14114	0.000213	0.000459	Up	7.45529	5.42632	18.3525	10.1166	0.594515	0.363143	1.71808	0.88461
NLU020953.1	N-terminal binuclear Zn cluster-containing/DNA binding domain-containing protein [Ophiocordyceps sinensis CO18]	13.4888	2.94804	2.41148	7.10913	0.000802	0.015888	Up	0	0	0	53.9552	0	0	0	1.2006
NLU013430.1	vestigial, partial [Nilaparvata lugens]	13.3226	2.14781	3.30252	7.0932	1.58e-05	0.000958196	Up	0	0	22.9406	30.3498	0	0	1.1845	1.4537
NLU008503.1	No hits found	13.1105	2.19453	3.22352	7.0741	2.3e-05	0.00126627	Up	0	0	36.705	15.7369	0	0	5.45327	2.15118
NLU012285.1	PREDICTED: putative fatty acyl-CoA reductase CG5065 [Diaphorina citri]	12.1182	2.35058	2.95799	6.95299	7.98e-05	0.00309655	Up	0	0	6.88218	41.5904	0	0	0.696137	3.88638
NLU013492.1	PREDICTED: LOW QUALITY PROTEIN: myosin-VIIa [Apis florea]	11.5217	3.05354	2.25362	6.88151	0.00151	0.02422	Up	0	0	0	46.0867	0	0	0	1.97858
NLU028545.1	No hits found	11.2407	3.07097	2.22922	6.84586	0.00168	0.0257994	Up	0	0	0	44.9626	0	0	0	4.53003
NLU006695.1	unknown [Dendroctonus ponderosae]	11.1528	2.25842	3.02733	6.83697	5.85e-05	0.00246728	Up	0	0	19.8819	24.7295	0	0	1.54189	1.81008
NLU023476.1	No hits found	11.1299	2.28047	2.99607	6.83245	6.7e-05	0.00273485	Up	0	0	15.2937	29.2257	0	0	0.6669	1.15484
NLU015222.1	Gamma-glutamyltranspeptidase 1 [Zootermopsis nevadensis]	10.9387	2.29576	2.96516	6.80729	7.72e-05	0.00302527	Up	0	0	14.5291	29.2257	0	0	0.483947	0.892143
NLU024947.1	PREDICTED: spindle assembly abnormal protein 6 homolog [Halyomorpha halys]	10.8279	2.31116	2.94138	6.79801	8.55e-05	0.00326752	Up	0	0	29.8228	13.4888	0	0	1.2081	0.495459
NLU022706.2	hepatocellular carcinoma-associated antigen [Riptortus pedestris]	10.6786	3.1089	2.1782	6.77179	0.00205	0.0293915	Up	0	0	0	42.7145	0	0	0	3.9312
NLU027197.1	hypothetical protein RR46_08378 [Papilio xuthus]	10.5124	2.29844	2.93819	6.75324	8.66e-05	0.00330138	Up	0	0	22.9406	19.1091	0	0	3.29714	2.53734
NLU012422.1	carboxylesterase, partial [Laodelphax striatella]	10.3976	3.12852	2.15222	6.73328	0.00226	0.0313797	Up	0	0	0	41.5904	0	0	0	0.95386
NLU023584.1	No hits found	10.0727	2.38979	2.79822	6.68716	0.000155	0.0051385	Up	0	0	9.94093	30.3498	0	0	0.224015	0.633151
NLU023306.1	No hits found	9.68086	2.37722	2.79148	6.63596	0.00016	0.00524682	Up	0	0	25.2347	13.4888	0	0	2.43805	1.14359
NLU021377.1	No hits found	9.6579	2.35845	2.81148	6.63075	0.000146	0.0049314	Up	0	0	20.6465	17.9851	0	0	0.642015	0.53173
NLU001769.1	PREDICTED: ovarian cancer-associated gene 2 protein homolog isoform X2 [Cerapachys biroi]	9.55859	3.1476	2.10282	6.61882	0.00272	0.0354819	Up	0	0	38.2343	0	0	0	3.91183	0
NLU011065.1	Meckel syndrome type 1 protein [Zootermopsis nevadensis]	9.55456	3.19447	2.06957	6.61118	0.0031	0.0384928	Up	0	0	0	38.2182	0	0	0	1.21799
NLU015621.1	putative mitochondrial porin [Homalodisca vitripennis]	9.55456	3.19447	2.06957	6.61118	0.0031	0.0384928	Up	0	0	0	38.2182	0	0	0	1.99943
NLU024917.1	PREDICTED: histone H2A-like [Cerapachys biroi] >gi|607361202|gb|EZA55495.1| Histone H2A [Cerapachys biroi]	9.06142	2.41773	2.7035	6.53635	0.00023	0.00686125	Up	0	0	13.7644	22.4813	0	0	1.811	2.82916
NLU008141.1	PREDICTED: laminin subunit beta-1-like, partial [Diuraphis noxia]	8.98507	3.19829	2.0416	6.52963	0.00343	0.0411911	Up	0	0	35.9403	0	0	0	2.30857	0
NLU027867.1	No hits found	8.99253	3.2444	2.01074	6.52364	0.00384	0.044353	Up	0	0	0	35.9701	0	0	0	4.29918
NLU026768.1	PREDICTED: DNA-directed RNA polymerase II 16 kDa polypeptide [Cimex lectularius]	8.87025	2.4372	2.6692	6.50538	0.000271	0.00760316	Up	0	0	12.9997	22.4813	0	0	1.32079	2.14202
NLU003510.1	PREDICTED: homeotic protein spalt-major-like isoform X3 [Halyomorpha halys]	8.84729	2.48914	2.61129	6.49987	0.000343	0.00902004	Up	0	0	8.41156	26.9776	0	0	0.083488	0.259243
NLU021632.1	NADPH oxidase [Metarhizium robertsii ARSEF 23] >gi|594723799|gb|EXV06685.1| ferric reductase domain protein [Metarhizium robertsii] >gi|672383404|gb|KFG85517.1| NADPH oxidase [Metarhizium anisopliae] >gi|734842823|gb|EFY99985.2| NADPH oxidase [Metarhizium robertsii ARSEF 23] >gi|743631708|gb|KID63112.1| NADPH oxidase, partial [Metarhizium anisopliae ARSEF 549] >gi|770395183|gb|KJK81159.1| Superox…	8.45547	2.49727	2.57937	6.44141	0.000393	0.00989795	Up	0	0	23.7053	10.1166	0	0	0.353806	0.133771
NLU004053.1	uncharacterized protein Dana_GF10587, isoform B [Drosophila ananassae] >gi|939222924|gb|EDV40592.2| uncharacterized protein Dana_GF10587, isoform B [Drosophila ananassae]	8.43251	2.46585	2.60985	6.4355	0.000346	0.00905814	Up	0	0	19.1172	14.6129	0	0	2.06939	1.3495
NLU011031.1	hypothetical protein AMK59_2983, partial [Oryctes borbonicus]	8.41156	3.25449	1.97713	6.43456	0.00436	0.0480269	Up	0	0	33.6462	0	0	0	1.83361	0
NLU007971.1	Bardet-Biedl syndrome 7 protein-like protein [Zootermopsis nevadensis]	8.44198	2.70588	2.37661	6.43082	0.000917	0.0174725	Up	0	0	2.29406	31.4738	0	0	0.056068	0.691984
NLU017490.1	PREDICTED: uncharacterized protein LOC100161728 [Acyrthosiphon pisum]	8.2643	2.51285	2.55022	6.40832	0.000442	0.0107656	Up	0	0	22.9406	10.1166	0	0	1.88182	0.73365
NLU020358.1	hypothetical protein XA68_4698 [Ophiocordyceps unilateralis]	8.12853	2.49372	2.55869	6.38064	0.000428	0.0105069	Up	0	0	14.5291	17.9851	0	0	0.837179	0.942393
NLU011945.1	PREDICTED: endoplasmic reticulum aminopeptidase 1-like [Halyomorpha halys]	7.89344	2.57486	2.46337	6.34284	0.000644	0.0137638	Up	0	0	23.7053	7.86846	0	0	0.632071	0.195572
NLU026157.1	Primary ciliary dyskinesia protein 1, partial [Merops nubicus]	7.80158	2.63365	2.3988	6.31761	0.000839	0.0164489	Up	0	0	5.35281	25.8535	0	0	0.393733	1.99448
NLU006530.2	No hits found	7.72322	2.57987	2.44363	6.30425	0.000701	0.0145404	Up	0	0	8.41156	22.4813	0	0	0.4077	1.06365
NLU008433.1	No hits found	7.47665	2.56204	2.44378	6.26106	0.0007	0.0145345	Up	0	0	15.2937	14.6129	0	0	0.498598	0.442765
NLU010835.1	suppressor of ascus dominance [Ophiocordyceps sinensis CO18]	7.4422	2.60711	2.39764	6.25091	0.000844	0.016501	Up	0	0	8.41156	21.3573	0	0	0.61328	1.43123
NLU020010.1	DEAD helicases superfamily protein (Aquarius) [Ophiocordyceps sinensis CO18]	7.43072	2.64809	2.35932	6.24769	0.00098	0.0183085	Up	0	0	6.1175	23.6054	0	0	0.269918	0.964271
NLU004941.1	No hits found	7.274	2.59071	2.40088	6.21998	0.000831	0.0163557	Up	0	0	12.235	16.861	0	0	0.062773	0.075145
NLU009702.1	PREDICTED: chondroitin sulfate N-acetylgalactosaminyltransferase 1 [Orussus abietinus]	7.01594	2.62624	2.34963	6.17068	0.00102	0.0187923	Up	0	0	16.8231	11.2407	0	0	0.609216	0.367512
NLU010138.1	PREDICTED: low-density lipoprotein receptor-related protein 4-like isoform X1 [Neodiprion lecontei]	6.90313	2.63298	2.33396	6.14527	0.00108	0.019598	Up	0	0	12.9997	14.6129	0	0	0.661112	0.638604
NLU008833.1	No hits found	6.58968	2.98217	2.04016	6.08409	0.00345	0.0413347	Up	0	0	25.2347	1.12407	0	0	0.951505	0.009628
NLU025132.1	No hits found	6.55524	2.71415	2.23797	6.07419	0.00162	0.0252229	Up	0	0	18.3525	7.86846	0	0	1.85773	0.67545
NLU023717.1	No hits found	6.54375	2.69213	2.25486	6.07038	0.0015	0.0241421	Up	0	0	16.0584	10.1166	0	0	2.33237	1.4162
NLU025020.1	Ataxin-1 [Zootermopsis nevadensis]	6.45391	2.71348	2.22998	6.05102	0.00167	0.0257486	Up	0	0	16.8231	8.99253	0	0	0.865563	0.428378
NLU008920.1	N(G),N(G)-dimethylarginine dimethylaminohydrolase 1 [Zootermopsis nevadensis]	6.31814	2.736	2.1986	6.01537	0.0019	0.0279064	Up	0	0	8.41156	16.861	0	0	0.532259	0.935153
NLU009169.1	No hits found	31.4698	1.49074	4.03146	6.00986	4.42e-07	5.54e-05	Up	1.65673	0	84.8802	39.3423	0.070201	0	5.25561	2.24678
NLU003562.3	insulin-like peptide 1	5.94728	2.7822	2.13101	5.9289	0.00243	0.0330884	Up	0	0	9.17624	14.6129	0	0	0.919006	1.39386
NLU021156.3	Ribosome-interacting GTPase 1 [Hirsutella minnesotensis 3608]	5.71219	2.8963	2.02913	5.87698	0.00359	0.0424449	Up	0	0	18.3525	4.49626	0	0	0.438666	0.098645
NLU020204.1	hypothetical protein XA68_7782 [Ophiocordyceps unilateralis]	5.61086	2.88404	2.02857	5.85048	0.0036	0.0425022	Up	0	0	16.8231	5.62033	0	0	0.443366	0.112106
NLU027767.1	No hits found	5.36228	2.94557	1.96125	5.777	0.00461	0.0498499	Up	0	0	4.58812	16.861	0	0	0.298034	0.959767
NLU027873.1	ecdysis triggering hormone [Nilaparvata lugens]	5.31836	2.91254	1.98188	5.77231	0.00428	0.0474923	Up	0	0	14.5291	6.7444	0	0	0.221823	0.093339
NLU025099.1	WNT11 protein [Euperipatoides kanangrensis]	258.704	0.543033	9.84878	5.34822	5.49e-27	6.94e-23	Up	19.0524	4.06974	506.987	504.706	0.595861	0.069178	17.5781	16.1732
NLU019261.1	Delta-sarcoglycan, partial [Zootermopsis nevadensis]	17.5028	1.69652	3.04923	5.1731	5.18e-05	0.00229426	Up	1.65673	0	26.764	41.5904	0.071078	0	1.25705	1.81921
NLU014301.1	odorant-bindingn protein 9 [Nilaparvata lugens]	51.7672	1.22602	2.54775	5.12359	4.43e-07	1.08e-05	Up	20.7091	0	81.8215	104.538	0.957371	0	4.19309	4.94099
NLU025455.1	PREDICTED: uncharacterized protein LOC106601964 [Salmo salar]	8.30318	2.37151	2.11124	5.00683	0.00263	0.0347514	Up	0.828366	0	26.764	5.62033	0.014632	0	0.794689	0.147314
NLU011298.1	Pro-resilin [Zootermopsis nevadensis]	8.87298	2.2466	2.18727	4.91392	0.00197	0.0287227	Up	0	1.35658	20.6465	13.4888	0	0.12422	2.86666	1.69121
NLU017083.1	PREDICTED: cytosolic carboxypeptidase-like protein 5 isoform X4 [Bombyx mori]	257.661	0.350288	1.7967	4.62936	8.28e-06	7.24e-05	Up	219.517	184.495	288.287	338.344	14.1249	9.67987	20.5657	22.2893
NLU008302.1	PREDICTED: LOW QUALITY PROTEIN: pre-rRNA-processing protein TSR1 homolog [Nasonia vitripennis]	228.502	0.38882	1.25017	4.48609	5.06e-05	0.000211	Up	225.316	154.65	267.64	266.404	25.9009	14.4775	34.0396	31.3436
NLU022995.1	hypothetical protein HIM_05567 [Hirsutella minnesotensis 3608]	13.013	1.94214	2.163	4.20085	0.00216	0.0305413	Up	2.4851	0	42.8225	6.7444	0.0328	0	0.932492	0.113746
NLU022312.1	hypothetical protein HIM_01285 [Hirsutella minnesotensis 3608]	8.82373	2.08763	2.00943	4.19495	0.00386	0.0444918	Up	1.65673	0	14.5291	19.1091	0.070057	0	0.649579	0.821701
NLU021725.1	PREDICTED: uncharacterized protein LOC106688424 [Halyomorpha halys]	8.81224	2.10133	1.99539	4.19298	0.00407	0.0460001	Up	1.65673	0	12.235	21.3573	0.014419	0	0.165621	0.284514
NLU025908.1	aminopeptidase N-like protein [Nilaparvata lugens]	1390.1	0.217264	0.825636	4.17938	0.000172	0.000409	Up	1123.26	1485.46	1361.14	1590.55	16.4603	17.6845	22.0682	23.8303
NLU012528.1	ubiquitin-conjugating enzyme [Riptortus pedestris]	12.7185	1.78677	2.31937	4.14418	0.00115	0.020375	Up	2.4851	0	21.4112	26.9776	0.216542	0	2.05836	2.44157
NLU017103.1	PREDICTED: LOW QUALITY PROTEIN: E3 ubiquitin-protein ligase HUWE1 [Nasonia vitripennis]	10.8982	1.96732	2.06142	4.05547	0.00319	0.0392627	Up	0	2.71316	20.6465	20.2332	0	0.023592	0.245521	0.220092
NLU022825.1	No hits found	10.8986	1.9716	1.99477	3.9329	0.00409	0.0460678	Up	2.4851	0	32.1168	8.99253	0.286507	0	5.93787	1.45694
NLU008507.1	PREDICTED: solute carrier organic anion transporter family member 5A1 [Orussus abietinus]	14.1185	1.72796	2.25056	3.88887	0.00153	0.0244132	Up	3.31346	0	35.1756	17.9851	0.21574	0	2.52274	1.19705
NLU009466.1	chitinase [Nilaparvata lugens]	20.9866	1.49851	2.59247	3.88484	0.000372	0.00952904	Up	4.9702	0	51.9987	26.9776	0.118507	0	1.52833	0.729973
NLU002272.1	WD repeat-containing protein 13 [Zootermopsis nevadensis]	30.0737	1.42448	2.72093	3.8759	0.000214	0.00650985	Up	0	8.13948	43.5872	68.568	0	1.37061	10.3931	15.1512
NLU021651.1	hypothetical protein HIM_01275 [Hirsutella minnesotensis 3608]	12.96	1.75864	2.13745	3.759	0.00238	0.0325614	Up	3.31346	0	28.2934	20.2332	0.052644	0	0.488507	0.324581
NLU023566.1	PREDICTED: uncharacterized protein LOC105700469 [Orussus abietinus]	12.5777	1.7755	2.09191	3.71418	0.00286	0.0364467	Up	3.31346	0	26.764	20.2332	0.121037	0	1.0779	0.752733
NLU005386.1	chromobox protein homolog 5-like [Bombyx mori] >gi|549080428|dbj|BAO00803.1| hypothetical protein [Bombyx mori]	17.8286	1.74166	2.1004	3.65818	0.00275	0.0356939	Up	4.9702	0	57.3515	8.99253	0.51031	0	6.7863	0.896805
NLU003724.1	PREDICTED: protein PTHB1 isoform X7 [Anas platyrhynchos]	22.7624	1.52963	2.22833	3.40851	0.00169	0.0258587	Up	7.45529	0	20.6465	62.9477	0.152852	0	0.452126	1.31209
NLU024333.1	No hits found	53.1425	0.804562	4.16935	3.3545	2.12e-07	3.05e-05	Up	8.28366	10.8526	116.997	76.4365	0.195569	0.198119	3.05164	1.84314
NLU015867.1	PREDICTED: pre-mRNA-splicing factor RBM22 [Trichogramma pretiosum]	2760.87	0.147083	2.25761	3.33206	1.48e-06	2.4e-05	Up	2525.69	2363.16	3218.57	2936.06	97.5099	74.1506	137.434	115.863
NLU010836.1	hypothetical protein HIM_10993 [Hirsutella minnesotensis 3608]	16.7069	1.60984	2.05712	3.31163	0.00324	0.0396751	Up	5.79856	0	35.1756	25.8535	0.146286	0	1.08408	0.744583
NLU020950.1	No hits found	31.1337	1.37443	2.26526	3.11345	0.00143	0.0234967	Up	12.4255	0	41.2931	70.8162	1.27427	0	4.82481	7.72652
NLU028657.2	Ankyrin repeat domain-containing protein 27, partial [Zootermopsis nevadensis]	31.8708	1.38663	1.06904	3.00824	8.6e-05	0.000285	Up	24.0226	9.49607	89.4684	4.49626	0.397117	0.12941	1.64942	1.05781
NLU009307.1	PREDICTED: ras-like protein 1 [Bactrocera dorsalis]	17.5605	1.30794	2.29189	2.99766	0.00129	0.0219117	Up	4.9702	2.71316	36.705	25.8535	0.38769	0.106526	3.23941	2.10223
NLU008602.1	serine protease 7 [Nilaparvata lugens]	88.9483	0.68031	1.1291	2.98814	7.25e-05	0.000259	Up	94.4337	36.6277	126.938	97.7937	3.59388	1.1258	5.36289	5.80658
NLU009318.1	No hits found	24.5831	1.45772	2.03362	2.96446	0.00353	0.0419896	Up	10.7688	0	50.4693	37.0942	0.650035	0	3.44489	2.32547
NLU016584.1	PREDICTED: ras-like GTP-binding protein RhoL [Cerapachys biroi] >gi|607360120|gb|EZA54462.1| Ras-like GTP-binding protein RhoL [Cerapachys biroi]	23.164	1.03924	0.524345	2.95449	0.0036	0.006	Up	17.3957	20.3487	29.0581	25.8535	1.51194	1.44145	2.76864	2.22897
NLU013053.1	No hits found	31.9867	0.980405	2.96085	2.90283	7.88e-05	0.00306794	Up	5.79856	9.49607	49.7046	62.9477	0.320689	0.46252	3.27761	3.87635
NLU010834.1	hypothetical protein XA68_4339 [Ophiocordyceps unilateralis]	38.1379	0.87826	3.15708	2.77273	3.12e-05	0.00159359	Up	9.94039	9.49607	61.175	71.9402	0.226602	0.150934	1.53846	1.66982
NLU025390.1	Kyphoscoliosis peptidase [Zootermopsis nevadensis]	44.462	1.31794	1.96398	2.58842	0.00456	0.049532	Up	24.851	0	81.0568	71.9402	0.506667	0	1.84953	1.52071
NLU014048.1	No hits found	54.0484	0.900658	2.86647	2.58171	0.000118	0.00415071	Up	24.851	5.42632	97.1152	88.8012	1.86189	0.272144	8.00576	6.79589
NLU002507.1	easter-12 [Nilaparvata lugens]	21.8298	1.30728	1.96441	2.56803	0.00455	0.0494824	Up	3.31346	9.49607	16.0584	58.4514	0.118531	0.281763	0.695562	2.34926
NLU002789.1	No hits found	59.303	0.725815	3.34775	2.42985	1.31e-05	0.00081469	Up	20.7091	16.279	119.291	80.9328	0.378721	0.245698	2.50901	1.55931
NLU011066.1	PREDICTED: UPF0693 protein C10orf32 homolog [Ceratosolen solmsi marchali]	21.9446	1.22914	1.97133	2.42304	0.00444	0.0486859	Up	10.7688	2.71316	42.8225	31.4738	1.10862	0.143301	5.09555	3.39219
NLU010064.2	PREDICTED: translation initiation factor eIF-2B subunit epsilon [Halyomorpha halys]	728.478	0.286297	1.27909	2.3662	4.65e-05	0.000201	Up	763.753	507.361	737.923	904.873	8.39197	4.52871	8.96124	10.1621
NLU019735.1	No hits found	26.9778	1.06879	2.19696	2.3481	0.00191	0.028023	Up	5.79856	12.2092	55.0575	34.846	0.569261	0.906978	5.99477	3.52177
NLU011406.1	PREDICTED: 14 kDa phosphohistidine phosphatase-like [Cephus cinctus]	174.05	0.459326	5.08447	2.33543	1.23e-09	3.69e-07	Up	57.9856	56.9764	229.406	351.833	3.49279	2.7614	15.4535	21.9139
NLU021441.1	60S ribosomal protein L16 [Trichoderma harzianum]	23.4729	1.1231	2.07875	2.33464	0.00299	0.0376403	Up	9.94039	5.42632	48.1753	30.3498	1.27954	0.543913	7.1567	4.13075
NLU014575.1	UVopsin2 [Nilaparvata lugens]	167.193	0.514756	4.52436	2.32894	3.17e-08	6.06e-06	Up	74.5529	35.2711	257.699	301.25	2.69875	1.01032	10.3454	11.1943
NLU027800.1	PREDICTED: linear gramicidin synthase subunit D [Acyrthosiphon pisum]	33.5938	0.993875	2.32527	2.31103	0.00112	0.0200575	Up	11.5971	10.8526	32.1168	79.8087	0.437733	0.322328	1.3744	3.21278
NLU023461.1	small heat shock protein 2 [Laodelphax striatella]	48.1684	1.08311	2.11041	2.2858	0.00264	0.0348229	Up	9.94039	23.0619	21.4112	138.26	0.844495	1.51353	1.98299	12.0103
NLU005517.2	PREDICTED: uncharacterized protein LOC105563512 [Vollenhovia emeryi]	36.4356	0.92614	2.38619	2.20995	0.000883	0.0170238	Up	17.3957	8.13948	52.7634	67.444	0.25806	0.092335	0.901113	1.05426
NLU022296.1	PREDICTED: sodium-dependent phosphate transport protein 1, chloroplastic-like [Cimex lectularius] >gi|939233211|ref|XP_014239208.1| PREDICTED: sodium-dependent phosphate transport protein 1, chloroplastic-like [Cimex lectularius]	376.354	0.309053	0.619829	2.19156	0.000287	0.000535	Up	313.122	390.695	437.401	364.197	13.7465	13.9447	21.266	16.326
NLU001727.1	No hits found	24.3802	1.09466	1.98578	2.17375	0.00421	0.0470574	Up	8.28366	9.49607	52.7634	26.9776	0.328947	0.285204	2.29341	1.09399
NLU021643.1	vesicular-fusion protein sec17 [Purpureocillium lilacinum] >gi|1032881802|gb|OAQ88511.1| vesicular-fusion protein sec17 [Purpureocillium lilacinum]	41.7995	0.901071	2.3995	2.16212	0.000836	0.0164176	Up	20.7091	9.49607	86.4096	50.583	1.04598	0.388698	4.83868	2.60892
NLU017972.1	Chromodomain-helicase-DNA-binding protein 3-like Protein [Tribolium castaneum]	31.3981	0.939844	2.26929	2.13278	0.00141	0.0232506	Up	12.4255	10.8526	57.3515	44.9626	0.558601	0.394114	2.89027	2.08587
NLU003575.1	No hits found	32.5262	0.936536	2.26938	2.12535	0.00141	0.0232455	Up	10.7688	13.5658	42.8225	62.9477	0.933247	0.875376	4.08782	5.57442
NLU020669.1	WD repeat containing protein 82 [Ophiocordyceps sinensis CO18]	37.6878	0.924055	2.27988	2.10673	0.00135	0.022615	Up	19.8808	8.13948	66.5278	56.2033	0.334741	0.10231	1.26342	0.98148
NLU024338.1	No hits found	55.4525	1.02767	2.04072	2.09719	0.00344	0.0412783	Up	37.2765	4.06974	68.0571	112.407	2.48772	0.221297	5.1036	7.80381
NLU004890.1	PREDICTED: spermatogenesis-associated protein 5 [Athalia rosae]	166.283	0.428274	0.140809	2.0603	0.000789	0.000888	Up	159.875	165.503	145.291	194.463	7.35376	6.1696	7.38712	9.12032
NLU004349.1	No hits found	26.7396	1.02231	2.01334	2.05825	0.00379	0.0440793	Up	12.4255	8.13948	48.1753	38.2182	0.295674	0.139703	1.27071	0.918953
NLU017331.1	PREDICTED: MAP kinase-activating death domain protein isoform X6 [Halyomorpha halys]	68.3121	0.650923	3.15127	2.05124	3.2e-05	0.0016256	Up	29.8212	23.0619	114.703	105.662	0.304062	0.191438	1.29425	1.09964
NLU022016.1	No hits found	29.1828	1.00883	1.98985	2.00741	0.00416	0.046608	Up	14.9106	8.13948	56.5868	37.0942	0.797698	0.300717	3.37184	2.00505
NLU019588.1	PREDICTED: uncharacterized protein LOC106669492 [Cimex lectularius] >gi|939268681|ref|XP_014254500.1| PREDICTED: uncharacterized protein LOC106669492 [Cimex lectularius]	282.169	0.35839	5.56672	1.99505	5.98e-11	2.6e-08	Up	131.71	93.6041	467.224	436.138	8.14457	4.67575	32.0235	27.5741
NLU026323.1	putative chemosensory protein CSP9 [Nilaparvata lugens]	40.7109	0.826849	2.37115	1.96059	0.000935	0.0177327	Up	18.224	14.9224	58.8809	70.8162	1.12087	0.74457	4.09394	4.55573
NLU010892.1	chitinase	39.0864	0.955367	2.01212	1.92231	0.00381	0.0442074	Up	12.4255	20.3487	33.6462	89.9253	0.414622	0.55019	1.24144	3.04517
NLU015869.1	PREDICTED: armadillo repeat-containing protein 4-like [Cimex lectularius]	76.5343	0.816355	2.35187	1.91996	0.00101	0.0186795	Up	13.2539	51.5501	151.408	89.9253	0.319047	1.008	4.01797	2.19968
NLU002934.2	PREDICTED: isovaleryl-CoA dehydrogenase, mitochondrial [Nasonia vitripennis]	210.688	0.406213	4.69419	1.90684	1.12e-08	2.68e-06	Up	91.9486	85.4646	387.696	277.644	2.85719	2.15232	13.4021	8.88215
NLU023695.1	PREDICTED: uncharacterized protein LOC105563512 [Vollenhovia emeryi]	47.0144	0.782523	2.42856	1.9004	0.000752	0.0151589	Up	23.1942	16.279	66.5278	82.0568	0.34753	0.189141	1.12819	1.297
NLU013547.1	beta-N-acetylhexosaminidase [Nilaparvata lugens]	496.217	0.430555	4.37161	1.88222	7.17e-08	1.23e-05	Up	304.839	116.666	775.393	787.97	18.8104	5.80362	52.9451	49.734
NLU018426.1	No hits found	38.7917	0.930606	2.01984	1.87967	0.00371	0.0434004	Up	18.224	14.9224	87.1743	34.846	1.53011	0.963533	8.1541	3.0216
NLU027046.1	PREDICTED: branched-chain-amino-acid aminotransferase [Halyomorpha halys] >gi|939698048|ref|XP_014293191.1| PREDICTED: branched-chain-amino-acid aminotransferase [Halyomorpha halys]	46.4257	0.940543	1.97099	1.8538	0.00445	0.048725	Up	8.28366	32.5579	86.4096	58.4514	0.314513	1.04095	3.85758	2.39973
NLU019650.1	eyes absent-like protein [Schistocerca americana]	44.8369	0.802745	2.28756	1.83633	0.0013	0.0221632	Up	24.0226	14.9224	69.5865	70.8162	1.77972	0.902952	5.71653	5.37092
NLU014128.1	PREDICTED: transient receptor potential channel pyrexia-like [Cimex lectularius]	58.5124	0.706832	2.57953	1.82329	0.000393	0.00989361	Up	20.7091	31.2014	95.5859	86.5531	0.275132	0.336931	1.40334	1.17056
NLU011774.1	No hits found	851.311	0.225257	8.06556	1.81683	1.73e-19	7.29e-16	Up	406.728	344.572	1236.5	1417.45	7.2165	4.96605	24.265	25.7096
NLU011887.1	PREDICTED: uncharacterized protein LOC106684524 isoform X1 [Halyomorpha halys]	89.5425	0.599814	3.02468	1.81425	5.92e-05	0.00248894	Up	48.8736	29.8448	127.703	151.749	1.64386	0.815207	4.76504	5.21565
NLU021735.1	predicted protein [Nematostella vectensis] >gi|156224877|gb|EDO45699.1| predicted protein, partial [Nematostella vectensis]	91.7559	0.596596	3.03731	1.81205	5.56e-05	0.00238703	Up	49.702	31.2014	161.349	124.771	0.629944	0.322142	2.26559	1.61979
NLU021101.1	helicase [Nilaparvata lugens endogenous nudivirus]	96.8315	0.596449	3.03264	1.80882	5.71e-05	0.00242421	Up	34.7914	51.5501	117.762	183.223	1.77238	2.10373	6.62477	9.51111
NLU003069.1	No hits found	103.831	0.572637	3.08253	1.76517	4.4e-05	0.00205249	Up	57.1572	36.6277	133.82	187.719	4.13242	2.12125	10.8025	14.0548
NLU001628.1	helicase [Nilaparvata lugens endogenous nudivirus]	95.7905	0.568978	3.09829	1.76286	4.08e-05	0.00194638	Up	34.7914	52.9067	141.467	153.997	1.79539	2.22927	8.16521	8.18248
NLU012282.1	PREDICTED: synaptotagmin-10-like [Trichogramma pretiosum]	155.953	0.486832	3.6006	1.75289	3.74e-06	0.000317488	Up	90.2919	51.5501	249.288	232.682	1.79763	0.829557	5.50696	4.73398
NLU023040.1	No hits found	86.9504	0.645231	2.65927	1.71584	0.000282	0.0078311	Up	54.6721	25.775	122.35	145.005	6.66107	2.56358	16.6694	18.197
NLU010915.1	unknown [Dendroctonus ponderosae]	48.4178	0.809224	2.11745	1.71349	0.00255	0.0342217	Up	15.739	29.8448	60.4103	87.6771	0.295885	0.465547	1.28688	1.71504
NLU002353.1	PREDICTED: endocuticle structural glycoprotein SgAbd-2-like [Cimex lectularius]	1834.49	0.188372	8.99926	1.69521	3.58e-23	2.27e-19	Up	946.822	782.747	3015.16	2593.22	78.3432	52.6013	275.993	219.364
NLU021100.1	No hits found	344.133	0.326763	5.18388	1.6939	6.16e-10	2.17e-07	Up	141.651	184.495	568.162	482.224	0.841783	0.89032	3.74459	2.93449
NLU013305.1	PREDICTED: endocuticle structural glycoprotein ABD-4 [Bactrocera oleae]	787.305	0.21205	7.95214	1.68625	7.22e-19	1.83e-15	Up	385.19	360.85	1212.79	1190.39	41.8966	31.8828	145.931	132.394
NLU012882.1	PREDICTED: zinc finger protein 658B-like [Gekko japonicus]	83.5328	0.578992	2.89878	1.67837	0.000104	0.00374619	Up	38.9332	40.6974	135.35	119.151	0.849696	0.722813	3.27576	2.65534
NLU002354.1	hypothetical protein D910_00084, partial [Dendroctonus ponderosae]	310.973	0.318469	5.2585	1.67467	3.77e-10	1.45e-07	Up	142.479	154.65	501.635	445.13	3.53281	3.11714	13.833	11.3374
NLU014060.1	No hits found	187.687	0.427268	3.91927	1.67458	7.93e-07	8.88e-05	Up	91.9486	86.8212	234.759	337.22	1.60978	1.23413	4.57554	6.07258
NLU001539.1	hypothetical protein Tcan_17877 [Toxocara canis]	172.573	0.475121	3.50477	1.66519	6.1e-06	0.000456995	Up	101.061	63.7593	307.404	218.069	2.98643	1.51481	10.0778	6.5892
NLU016981.1	PREDICTED: cAMP-dependent protein kinase catalytic subunit [Cimex lectularius]	92.124	0.559843	2.96171	1.65809	7.83e-05	0.00305936	Up	41.4183	47.4803	153.702	125.895	1.92008	1.7771	7.92226	5.99804
NLU007057.1	PREDICTED: beta-1,4-mannosyltransferase egh-like [Diaphorina citri]	75.6674	0.632801	2.58712	1.63713	0.00038	0.00967818	Up	44.7318	28.4882	119.291	110.158	1.91296	0.997424	5.71789	4.85827
NLU014692.1	PREDICTED: linear gramicidin synthase subunit D-like [Diuraphis noxia]	54.4569	0.792985	2.02926	1.60917	0.00359	0.0424316	Up	30.6495	23.0619	112.409	51.707	0.474014	0.29371	1.94189	0.812584
NLU004752.1	No hits found	374.885	0.336626	4.73799	1.59493	8.88e-09	2.16e-06	Up	159.875	214.34	643.102	482.224	11.5371	12.5528	51.456	35.6606
NLU006471.1	No hits found	63.0867	0.687767	2.31191	1.59006	0.00119	0.0207826	Up	38.1048	24.4185	86.4096	103.414	2.29772	1.17115	5.85688	6.42563
NLU008693.1	PREDICTED: uncharacterized protein LOC105563512 [Vollenhovia emeryi]	55.3671	0.69891	2.27007	1.58657	0.00141	0.0232033	Up	28.1644	27.1316	84.1156	82.0568	0.438182	0.334009	1.44488	1.29944
NLU012088.1	PREDICTED: iron-sulfur protein NUBPL [Neodiprion lecontei]	110.276	0.508405	3.11333	1.58283	3.82e-05	0.00184992	Up	52.1871	58.333	155.231	175.354	2.73773	2.50144	9.07414	9.45133
NLU024932.1	pro-phenol oxidase, partial [Cryptolaemus montrouzieri]	91.1314	0.647985	2.42846	1.5736	0.000752	0.0151633	Up	63.7842	27.1316	135.35	138.26	3.80391	1.31237	8.94994	8.43538
NLU004979.1	PREDICTED: zinc metalloproteinase nas-14 [Neodiprion lecontei]	226.022	0.371425	4.22304	1.56854	1.59e-07	2.41e-05	Up	124.255	103.1	320.404	356.329	6.46093	4.34328	18.4716	18.9791
NLU010381.1	PREDICTED: cathepsin B-like [Halyomorpha halys]	328.862	0.333326	4.68129	1.5604	1.22e-08	2.85e-06	Up	185.554	146.511	440.46	542.924	4.93902	3.15985	13.0044	14.811
NLU028455.1	hypothetical protein L798_13135 [Zootermopsis nevadensis]	66.4253	0.723821	2.15499	1.55983	0.00223	0.0311625	Up	39.7616	27.1316	67.2924	131.516	0.573314	0.309651	1.07772	1.95478
NLU013640.1	PREDICTED: larval cuticle protein A2B-like [Papilio polytes]	2235.41	0.209721	7.36188	1.54394	8.58e-17	1.81e-13	Up	1195.33	1087.98	3897.61	2760.71	66.9046	49.4465	241.271	157.914
NLU004157.1	Engulfment and cell motility protein 1 [Zootermopsis nevadensis]	65.1413	0.687568	2.24032	1.54037	0.0016	0.0250701	Up	33.963	32.5579	72.6453	121.399	0.712708	0.546556	1.70268	2.63924
NLU019798.1	PREDICTED: xanthine dehydrogenase-like [Cimex lectularius]	218.253	0.435143	3.48922	1.51831	6.7e-06	0.000484424	Up	143.307	81.3948	304.345	343.964	1.59843	0.73653	3.75313	3.92155
NLU013100.2	PREDICTED: endoplasmic reticulum metallopeptidase 1-like [Megachile rotundata] >gi|805787836|ref|XP_012141017.1| PREDICTED: endoplasmic reticulum metallopeptidase 1-like [Megachile rotundata] >gi|805787841|ref|XP_012141018.1| PREDICTED: endoplasmic reticulum metallopeptidase 1-like [Megachile rotundata] >gi|805787844|ref|XP_012141019.1| PREDICTED: endoplasmic reticulum metallopeptidase 1-like [Me…	237.369	0.436882	3.46785	1.51504	7.54e-06	0.000524637	Up	160.703	84.108	349.462	355.205	3.70622	1.5754	8.92964	8.39572
NLU013548.1	GrBNV_gp28-like protein [Nilaparvata lugens endogenous nudivirus]	342.004	0.462766	3.25727	1.50735	1.94e-05	0.0011249	Up	250.166	104.457	591.868	421.525	17.7566	5.95894	46.4983	30.5554
NLU024901.1	transposase [Aphis gossypii]	52.2924	0.71861	2.09425	1.50495	0.00283	0.0362376	Up	27.3361	27.1316	72.6453	82.0568	1.49422	1.21963	4.4053	4.6157
NLU010758.1	No hits found	107.701	0.567731	2.6246	1.49007	0.000326	0.00867517	Up	54.6721	58.333	115.468	202.332	2.92513	2.49935	6.82847	11.0673
NLU008528.1	PREDICTED: tribbles homolog 2-like [Halyomorpha halys]	63.234	0.752303	1.96675	1.47959	0.00452	0.0492121	Up	47.2169	18.9921	100.174	86.5531	2.64779	0.842841	6.25216	4.97914
NLU022971.1	Cuticle protein 7 [Zootermopsis nevadensis]	1204.25	0.185407	7.95624	1.47514	6.75e-19	1.77e-15	Up	662.693	610.461	1706.02	1837.85	48.6298	36.3469	138.469	137.862
NLU001946.1	No hits found	63.2168	0.661617	2.22586	1.47267	0.0017	0.0260232	Up	35.6197	31.2014	84.8802	101.166	1.13503	0.808753	3.04374	3.35464
NLU010597.1	PREDICTED: endocuticle structural glycoprotein SgAbd-3-like [Cimex lectularius]	58.8973	0.683013	2.12353	1.4504	0.0025	0.0337094	Up	30.6495	32.5579	94.8212	77.5606	4.58609	3.89656	15.8918	11.9459
NLU007714.1	PREDICTED: endocuticle structural glycoprotein SgAbd-8-like [Halyomorpha halys]	354.17	0.316501	4.57672	1.44853	2.24e-08	4.72e-06	Up	207.091	172.286	569.692	467.611	20.6174	13.8984	62.7918	47.5742
NLU014886.1	PREDICTED: uncharacterized protein LOC105563512 [Vollenhovia emeryi]	62.1531	0.667081	2.16993	1.44752	0.00211	0.0300123	Up	31.4779	35.2711	81.8215	100.042	0.48536	0.434421	1.39482	1.57133
NLU014449.1	No hits found	94.7488	0.606437	2.37722	1.44163	0.000914	0.0174437	Up	55.5005	46.1237	98.6446	178.726	4.7298	3.19618	9.33876	15.7127
NLU019401.1	PREDICTED: hydroxymethylglutaryl-CoA synthase 1 [Musca domestica] >gi|557750249|ref|XP_005174888.1| PREDICTED: hydroxymethylglutaryl-CoA synthase 1 [Musca domestica]	58.2008	0.719789	1.99204	1.43385	0.00413	0.0463662	Up	28.9928	33.9145	64.2337	105.662	1.19382	1.14006	2.96027	4.51291
NLU005329.1	Kazal type serine protease inhibitor [Coptotermes formosanus]	409.299	0.482592	2.95258	1.42489	8.17e-05	0.00315132	Up	133.367	312.014	408.343	783.474	17.3354	33.0467	59.0526	104.686
NLU018145.1	PREDICTED: G-protein coupled receptor Mth2-like isoform X2 [Cerapachys biroi]	65.0371	0.711517	1.99378	1.41861	0.0041	0.0461756	Up	47.2169	23.0619	88.7037	101.166	1.40597	0.559039	2.92757	3.08522
NLU018946.1	PREDICTED: dynein heavy chain 7, axonemal-like [Halyomorpha halys]	113.373	0.518693	2.71716	1.40937	0.000219	0.00658453	Up	72.0678	51.5501	175.878	153.997	0.637531	0.363135	1.72298	1.39332
NLU004775.1	hypothetical protein DAPPUDRAFT_277575 [Daphnia pulex]	192.679	0.421517	3.27527	1.38058	1.78e-05	0.00105562	Up	96.0904	118.023	233.994	322.607	4.28122	4.28408	11.5892	14.739
NLU009751.1	odorant-bindingn protein 8 [Nilaparvata lugens] >gi|554894727|gb|AGZ04898.1| odorant binding protein 7 [Nilaparvata lugens]	124.326	0.642866	2.13758	1.37418	0.00238	0.032551	Up	101.061	36.6277	220.23	139.384	9.07601	2.65953	21.8936	12.8031
NLU023215.1	cryptochrome 2 [Nilaparvata lugens]	523.894	0.273299	1.35357	1.36993	3.68e-05	0.000176	Up	480.452	432.749	516.928	665.447	4.17868	3.06084	4.97931	5.92144
NLU013314.1	No hits found	62.1696	0.689834	1.96334	1.35438	0.00457	0.0496065	Up	39.7616	29.8448	73.4099	105.662	3.73678	2.28009	7.59121	10.1599
NLU015313.3	No hits found	1268.47	0.300364	4.5084	1.35416	3.56e-08	6.53e-06	Up	896.292	527.71	1499.55	2150.34	43.4196	20.7655	80.3747	106.521
NLU016609.1	PREDICTED: Fanconi anemia group A protein homolog [Halyomorpha halys]	90.4822	0.609322	2.20967	1.3464	0.00182	0.0271281	Up	66.2693	35.2711	129.997	130.392	2.80255	1.2132	6.12796	5.64568
NLU026497.1	26S proteasome non-ATPase regulatory subunit 4 [Zootermopsis nevadensis]	849.061	0.280492	4.75789	1.33455	7.91e-09	1.96e-06	Up	583.998	378.486	1336.67	1097.09	37.5005	19.7385	95.014	72.0581
NLU018244.1	structural constituent of cuticle, putative [Pediculus humanus corporis] >gi|212512660|gb|EEB15391.1| structural constituent of cuticle, putative [Pediculus humanus corporis]	79.8219	0.656839	2.02716	1.33152	0.00362	0.0426465	Up	42.2467	48.8369	150.643	77.5606	1.34932	1.28462	5.40677	2.57196
NLU023696.1	non-LTR retrotransposon R1Bmks ORF2 protein [Bombyx mori]	175.969	0.403058	3.30246	1.33108	1.58e-05	0.000958404	Up	98.5755	101.744	260.758	242.798	2.2174	1.84548	6.48695	5.57823
NLU021877.1	hypothetical protein HIM_01365 [Hirsutella minnesotensis 3608]	95.448	0.550664	2.41103	1.32767	0.000804	0.0159076	Up	50.5303	58.333	120.056	152.873	1.14101	1.07433	3.02445	3.55628
NLU009258.1	DNAPOL [Nilaparvata lugens endogenous nudivirus]	479.146	0.312247	4.22106	1.31801	1.61e-07	2.43e-05	Up	331.346	215.696	695.1	674.44	4.59957	2.43135	10.676	9.57196
NLU020015.1	hypothetical protein HIM_01814 [Hirsutella minnesotensis 3608]	87.7153	0.640488	2.04573	1.31026	0.00338	0.0407833	Up	32.3063	69.1856	122.35	127.019	0.720533	1.25636	3.02946	2.89684
NLU004783.1	venom dipeptidyl peptidase 4-like protein [Nilaparvata lugens]	99.2922	0.53658	2.43763	1.30798	0.000722	0.014784	Up	63.7842	50.1935	146.055	137.136	0.454849	0.292478	1.16143	1.00672
NLU020665.2	Regulatory protein LEU3 [Tolypocladium ophioglossoides CBS 100239]	63.5193	0.656684	1.97921	1.29972	0.00432	0.0477924	Up	38.1048	35.2711	98.6446	82.0568	1.20696	0.917816	3.4766	2.67792
NLU002341.1	PREDICTED: flocculation protein FLO11 [Acyrthosiphon pisum]	210.034	0.519957	2.49466	1.29711	0.000566	0.0126079	Up	169.815	71.8988	245.464	352.957	2.71489	0.937814	4.34636	5.77762
NLU018936.1	PREDICTED: larval cuticle protein A2B-like [Papilio polytes]	1459.08	0.180075	7.10662	1.27972	7.53e-16	1.19e-12	Up	791.089	912.979	2011.13	2121.11	60.3187	56.575	169.672	165.385
NLU024421.1	PREDICTED: malate dehydrogenase, mitochondrial [Cerapachys biroi] >gi|607363491|gb|EZA57723.1| Malate dehydrogenase, mitochondrial [Cerapachys biroi]	70.7539	0.635923	1.99743	1.27021	0.00403	0.0457787	Up	44.7318	37.9843	85.6449	114.655	1.22965	0.846844	2.60356	3.21083
NLU001401.1	cuticular protein BJ [Laodelphax striatella]	656.891	0.246781	5.12489	1.26473	9.39e-10	2.98e-07	Up	342.115	431.393	903.095	950.96	25.1999	25.834	73.6351	71.6766
NLU028707.1	hypothetical protein DAPPUDRAFT_277575 [Daphnia pulex]	106.029	0.520384	2.38591	1.24159	0.000884	0.0170368	Up	68.7544	56.9764	137.644	160.741	4.11807	2.75406	9.15935	9.89803
NLU025595.1	PREDICTED: muscle calcium channel subunit alpha-1 isoform X3 [Cimex lectularius]	95.4721	0.54269	2.273	1.23353	0.00138	0.0230263	Up	62.1274	51.5501	127.703	140.508	1.15593	0.779159	2.61701	2.67474
NLU003028.4	PREDICTED: gastrulation defective protein 1 homolog [Cimex lectularius] >gi|939263027|ref|XP_014251463.1| PREDICTED: gastrulation defective protein 1 homolog [Cimex lectularius]	270.775	0.585761	2.0873	1.22266	0.00291	0.0368611	Up	258.45	65.1159	376.226	383.307	5.12556	1.0417	8.25533	7.75615
NLU021081.2	Abhydrolase domain-containing protein 11 [Eufriesea mexicana]	353.498	0.298738	4.08914	1.22158	3.15e-07	4.33e-05	Up	211.233	212.983	460.342	529.435	4.94062	4.04924	11.9007	12.6386
NLU008476.1	serine protease snake-3, partial [Nilaparvata lugens]	136.668	0.494226	2.44878	1.21025	0.000684	0.0143342	Up	72.8962	92.2475	154.467	227.061	4.0241	4.11571	9.42057	12.8179
NLU005694.1	PREDICTED: DNA-directed RNA polymerase II subunit RPB9 [Ceratosolen solmsi marchali]	223.087	0.503025	2.39599	1.20524	0.00085	0.0165753	Up	191.353	77.3251	308.934	314.738	5.36367	1.76049	9.58409	9.02826
NLU015033.1	hypothetical protein L798_04546 [Zootermopsis nevadensis]	7351.83	0.201144	5.92971	1.19272	5.74e-12	3.03e-09	Up	5222.02	3723.81	8913.96	11547.5	226.958	131.532	428.529	513.073
NLU004519.1	NAD-dependent deacetylase sirtuin-3, mitochondrial [Zootermopsis nevadensis]	80.1892	0.604229	1.9693	1.18991	0.00448	0.0489187	Up	55.5005	42.054	125.409	97.7937	2.70745	1.64046	6.75683	4.87621
NLU026725.1	PREDICTED: uncharacterized protein LOC106670557 [Cimex lectularius]	227.615	0.367793	3.22984	1.18791	2.24e-05	0.00123858	Up	139.165	138.371	284.464	348.46	3.12042	2.51551	7.06232	7.99552
NLU002237.1	PREDICTED: adhesive plaque matrix protein [Atta cephalotes]	2505.17	0.223574	5.2992	1.18476	2.83e-10	1.16e-07	Up	1824.89	1233.13	3154.33	3808.34	167.038	91.6583	319.332	356.276
NLU012950.1	PREDICTED: RING finger protein nhl-1 isoform X4 [Diuraphis noxia]	435.53	0.352206	3.35359	1.18115	1.27e-05	0.000797716	Up	338.802	192.634	583.456	627.229	3.71291	1.71014	7.07423	7.02628
NLU002068.1	No hits found	242.08	0.373433	3.1309	1.16918	3.51e-05	0.0017427	Up	165.673	131.588	298.993	372.066	11.8411	7.60147	23.7342	27.3028
NLU020134.1	PREDICTED: inactive pancreatic lipase-related protein 1 [Cimex lectularius] >gi|939271364|ref|XP_014255940.1| PREDICTED: inactive pancreatic lipase-related protein 1 [Cimex lectularius]	420.452	0.318058	3.67199	1.1679	2.57e-06	0.000240671	Up	308.98	207.557	579.633	585.638	10.841	5.89168	22.498	21.0176
NLU007738.1	PREDICTED: uncharacterized protein LOC106684253 isoform X2 [Halyomorpha halys]	219.368	0.36871	3.16451	1.16679	3.02e-05	0.00155342	Up	142.479	127.519	285.993	321.483	1.21998	0.887508	2.71497	2.81227
NLU011651.1	PREDICTED: protein FAM43A [Halyomorpha halys]	106.663	0.528141	2.19257	1.15799	0.00194	0.0283385	Up	65.4409	66.4725	123.879	170.858	1.49749	1.23614	3.15691	4.02023
NLU024966.1	PREDICTED: piezo-type mechanosensitive ion channel component isoform X7 [Halyomorpha halys]	140.183	0.471209	2.43726	1.14846	0.000724	0.0147989	Up	101.889	71.8988	200.348	186.595	1.13686	0.646306	2.48423	2.13363
NLU024929.1	Clarin-3 [Zootermopsis nevadensis]	188.257	0.424507	2.68865	1.14135	0.000245	0.00717412	Up	136.68	97.6738	285.993	232.682	9.31295	5.43253	21.6672	16.2267
NLU002907.1	No hits found	96.282	0.536094	2.07787	1.11393	0.003	0.0377217	Up	64.6125	56.9764	137.644	125.895	4.86904	3.45168	11.5103	9.73128
NLU007712.1	PREDICTED: larval cuticle protein LCP-22-like isoform X2 [Cimex lectularius]	212.331	0.388118	2.85216	1.10697	0.000124	0.00434237	Up	153.248	115.309	280.64	300.126	6.85712	4.1882	13.9474	13.796
NLU024337.1	No hits found	229.799	0.422806	2.60987	1.10347	0.000346	0.00905759	Up	182.24	108.526	284.464	343.964	7.82394	3.78407	13.4956	15.0775
NLU021084.1	PREDICTED: sushi, von Willebrand factor type A, EGF and pentraxin domain-containing protein 1 [Cimex lectularius]	99.154	0.555985	1.9701	1.09534	0.00447	0.0488271	Up	74.5529	51.5501	149.114	121.399	1.79707	1.01192	3.98387	2.97186
NLU023871.1	PREDICTED: protein bric-a-brac 2 isoform X2 [Camponotus floridanus]	97.2381	0.544493	2.00517	1.0918	0.00392	0.0449446	Up	69.5827	54.2632	122.35	142.756	3.41399	2.15579	6.62477	7.12738
NLU001997.1	Kunitz/Bovine pancreatic trypsin inhibitor domain protein, partial [Ancylostoma duodenale]	3094.93	0.234789	4.6275	1.08648	1.67e-08	3.7e-06	Up	2352.56	1607.55	3536.68	4882.94	75.7858	42.08	126.009	160.815
NLU028832.1	PREDICTED: regucalcin-like [Microplitis demolitor]	112.266	0.548736	1.97143	1.08179	0.00444	0.0486751	Up	81.1799	62.4027	117.762	187.719	6.58922	4.10141	10.6368	15.6568
NLU001570.1	PREDICTED: acylpyruvase FAHD1, mitochondrial-like [Halyomorpha halys]	249.876	0.387319	2.77053	1.07308	0.000173	0.00559646	Up	188.039	132.945	297.463	381.058	11.3388	6.46165	19.8094	23.4853
NLU023788.1	neuropeptide like precursor 3-like [Nilaparvata lugens]	11269.8	0.175374	6.10017	1.06981	1.51e-12	1.06e-09	Up	8213.25	6328.45	13596.9	16940.8	672.639	421.161	1231.64	1418.29
NLU003990.1	PREDICTED: protein phosphatase 1 regulatory subunit 7 [Diaphorina citri] >gi|662195321|ref|XP_008470646.1| PREDICTED: protein phosphatase 1 regulatory subunit 7 [Diaphorina citri] >gi|662195323|ref|XP_008470647.1| PREDICTED: protein phosphatase 1 regulatory subunit 7 [Diaphorina citri]	134.623	0.517253	2.06015	1.06562	0.0032	0.0393847	Up	111.001	62.4027	194.23	170.858	3.58371	1.63082	6.94791	5.65303
NLU023742.1	PREDICTED: protein phosphatase PHLPP-like protein isoform X2 [Cimex lectularius]	127.163	0.484111	2.19991	1.065	0.00188	0.0278134	Up	71.2395	93.6041	160.584	183.223	0.880907	0.937313	2.20815	2.32333
NLU001985.1	PREDICTED: uncharacterized protein LOC107044716 isoform X2 [Diachasma alloeum]	243.188	0.374109	2.83252	1.05967	0.000135	0.00461828	Up	131.71	184.495	322.698	333.848	6.803	7.72085	18.4407	17.6078
NLU006540.1	No hits found	438.404	0.308849	3.40979	1.05311	1e-05	0.000650137	Up	299.04	271.316	692.042	491.217	25.9592	19.1547	66.509	43.6472
NLU008487.1	insulin receptor 1 [Nilaparvata lugens]	224.902	0.361531	2.90147	1.04897	0.000102	0.00371422	Up	137.509	156.007	310.463	295.629	1.64475	1.5105	4.12357	3.62903
NLU019353.1	ferritin subunit (glycosylated) [Nilaparvata lugens]	1985.97	0.161681	6.4822	1.04805	7.86e-14	9.04e-11	Up	1365.98	1222.28	2761.28	2594.34	194.934	141.802	435.975	378.508
NLU024055.1	ryanodine receptor [Nilaparvata lugens]	1428.28	0.241137	4.34138	1.04687	8.44e-08	1.42e-05	Up	790.261	1074.41	1648.66	2199.8	4.2095	4.65013	9.71632	11.9821
NLU002023.1	No hits found	196.498	0.403355	2.57252	1.03764	0.000407	0.0100961	Up	148.277	108.526	268.405	260.783	23.5112	13.8807	47.0116	42.1987
NLU017867.1	No hits found	117.773	0.484404	2.1227	1.02824	0.00251	0.0337793	Up	73.7246	81.3948	155.231	160.741	1.82775	1.62992	4.24277	4.06331
NLU012920.1	PREDICTED: fasciclin-1 isoform X9 [Halyomorpha halys]	190.576	0.460002	2.21655	1.01962	0.00177	0.0266541	Up	154.904	96.3172	299.757	211.324	3.45193	1.74724	7.39227	4.81652
NLU011145.1	tropomyosin 2 [Nilaparvata lugens]	234.099	0.394969	2.5762	1.01752	0.000399	0.00998918	Up	173.128	135.658	262.288	365.321	14.9374	9.4994	25.0325	32.2783
NLU012736.1	PREDICTED: xanthine dehydrogenase-like [Cimex lectularius]	213.512	0.451689	2.24601	1.0145	0.00156	0.0247031	Up	178.927	103.1	330.345	241.674	2.08397	0.975172	4.26546	2.88342
NLU021549.1	PREDICTED: tRNA-dihydrouridine(20a/20b) synthase [NAD(P)+]-like isoform X1 [Halyomorpha halys]	201.172	0.473731	2.12663	1.00745	0.00247	0.0334507	Up	178.099	88.1778	279.875	258.535	7.72907	3.11138	13.4685	11.5143
NLU021638.2	Urea amidolyase [Tolypocladium ophioglossoides CBS 100239]	419.79	0.320219	3.14377	1.00669	3.35e-05	0.00166788	Up	288.271	269.96	666.807	454.123	2.33356	1.76768	5.96795	3.75554
